# Supplementary material for: Using a Targeted Proteomics Chip to Explore Pathophysiological Pathways for Incident Diabetes– The Malmö Preventive Project
Source: Sci Rep. 2019 Jan 22;9:272. doi: 10.1038/s41598-018-36512-y (PMC6342982; doi:10.1038/s41598-018-36512-y)
Supplement: Supplementary file 2 — Supplementary Table 2 [file 41598_2018_36512_MOESM2_ESM.xlsx]

## Sheet: TITLE & AUTHORS
SUPPLEMENTARY TABLE 2.
Tracking id: SREP-18-23292C
TITLE: Using a Targeted Proteomics Chip to Explore Pathophysiological Pathways for Incident Diabetes– The Malmö Preventive Project
John Molvin1,2, Manan Pareek3,4, Amra Jujic1, Olle Melander1,5, Lennart Råstam1, Ulf Lindblad6, Bledar Daka6, Margrét Leósdóttir1,2, Peter M. Nilsson1,5, Michael H. Olsen3,7, Martin Magnusson1,2,8
1Department of Clinical Sciences, Lund University, Clinical Research Center, Malmö, Sweden
2Department of Cardiology, Skåne University Hospital Malmö, Sweden
3Cardiology Section, Department of Internal Medicine, Holbæk Hospital, Holbæk, Denmark
4Brigham and Women’s Hospital Heart & Vascular Center, Harvard Medical School, Boston, Massachusetts, USA
5 Department of Internal Medicine, Skåne University Hospital, Malmö, Sweden
6 Institute of Medicine, Department of Public Health and Community Medicine, Sahlgrenska Academy, University of Gothenburg, Gothenburg, Sweden
7Centre for Individualized Medicine in Arterial Diseases (CIMA), Odense University Hospital, University of Southern Denmark, Denmark
8 Wallenberg Center for Molecular Medicine, Lund University, Sweden
Corresponding author and request for reprints: John Molvin, MD, PhD-student. 2Department of Cardiology, Inga Marie Nilssons Gata 46, 2nd floor, Skåne University Hospital, SE 205 02 Malmö, Sweden. Email: johnmolvin@gmail.com Telephone: +46-40-331902, Fax: +46-40-336209

## Sheet: OLINK_masterfile
Patient-id	101_TNFRSF14	102_LDL receptor	103_ITGB2	105_IL-17RA	106_TNF-R2	107_MMP-9	108_EPHB4	109_IL2-RA	110_OPG	111_ALCAM	112_TFF3	113_SELP	114_CSTB	115_MCP-1	116_CD163	117_Gal-3	118_GRN	120_MEPE	121_BLM hydrolase	122_PLC	123_LTBR	124_Notch 3	125_TIMP4	126_CNTN1	127_CDH5	128_TLT-2	129_FABP4	130_TFPI	131_PAI	132_CCL24	133_TR	134_TNFRSF10C	135_GDF-15	136_SELE	137_AZU1	138_DLK-1	139_SPON1	140_MPO	141_CXCL16	142_IL-6RA	143_RETN	144_IGFBP-1	145_CHIT1	148_TR-AP	149_CCL22	150_PSP-D	151_PI3	152_Ep-CAM	153_AP-N
3	4.55234	3.80644	5.36182	3.8168	4.72954	3.41313	1.52467	4.06609	2.92741	4.29762	6.31106	8.535	5.05449	2.89147	6.88506	5.26558	4.11527	1.67813	4.04808	6.80891	3.47465	2.55227	5.42949	2.11684	2.83342	4.28052	6.42577	8.12241	5.3440166816843702	4.56802	4.3015	6.2257	6.00314	2.1251	2.45251	3.96284	1.46682	3.65461	6.43017	11.0248	6.24766	5.75169	3.17885	4.90807	1.04717	3.1668	3.37004	3.407376781228042	4.41878
7	4.69719	3.51988	5.80156	3.50334	4.69789	4.45961	1.51636	3.48892	3.24517	4.55114	5.11724	9.04483	4.72821	2.51112	6.93863	5.5022	3.82232	2.12975	4.97963	6.39049	2.91004	3.56338	4.78763	2.50926	3.30505	4.13152	5.51126	8.07801	5.8114995241281706	4.77278	5.30382	5.45368	5.42817	2.16364	4.23469	4.57571	1.88002	4.59657	6.12027	10.9449	5.78797	6.439	2.60932	4.71419	1.41727	3.97669	3.20956	3.0047035821737382	4.34122
8	3.94825	3.58589	5.20462	2.46711	3.96407	3.77453	1.08258	2.58874	2.4495	3.93958	4.42385	8.60392	4.00441	2.36414	6.78657	4.60503	2.96878	1.65813	4.93926	5.89484	2.63278	2.76407	5.13826	2.10844	2.47292	3.29621	4.47497	8.23282	6.0781778855865687	4.71886	4.05173	4.4021	3.83898	#NULL!	4.70641	4.02582	0.782553	4.4284	5.81767	10.923	5.25235	3.64826	2.29439	4.52756	3.6775	1.33316	3.25423	4.8415702299485375	4.4114
15	4.77758	4.44373	5.8603	2.19364	5.14518	4.44912	1.60458	3.56244	3.11437	4.38892	5.12877	8.83313	4.45914	2.42453	8.40342	4.33948	3.33701	1.8649	4.91113	6.40479	3.54956	3.57148	4.07781	2.42208	3.20531	4.33942	4.94574	7.92561	6.1620710040632707	5.17844	4.54501	6.49239	5.04324	3.37533	5.1632	5.52475	1.85919	5.28946	5.8486	10.9845	6.96011	5.08149	3.4446	5.40061	1.416	1.73516	3.61217	4.2865733467642393	4.14578
18	4.46677	4.00443	5.87977	3.61364	4.77092	4.50897	1.63311	3.66919	3.18344	4.48805	5.25334	8.6052	4.54672	3.01595	7.85039	4.41319	3.56824	2.52618	5.08804	6.37851	3.08101	3.88038	4.57969	2.97467	4.16737	4.19644	4.87579	8.08824	5.4869940916067703	6.84112	5.32937	5.9224	4.88924	2.56841	1.92345	4.34401	1.7082	4.31696	5.78927	10.6378	6.12086	4.48319	3.47859	5.20989	0.846702	1.91017	4.05746	2.9464392505627406	5.13906
20	4.30791	4.14388	5.69853	2.98687	4.51283	3.1076	1.55165	3.48276	3.12357	4.25504	4.42196	7.93362	3.94665	2.6049	7.20931	4.52246	3.16952	1.65817	4.79034	6.13129	2.9132	3.38858	4.08177	2.43373	2.83886	3.71102	5.59039	8.25815	5.5037006875215697	2.91665	4.70408	4.59777	4.02943	1.96928	2.62727	4.95598	1.09908	4.09132	6.10283	10.7135	5.3885	3.74151	4.12831	4.91176	1.30526	2.89376	3.11647	2.7836731378911392	4.08626
21	4.82231	4.10339	6.24665	4.27208	4.61834	4.43477	1.86547	3.82813	3.35712	4.90278	5.24181	10.1321	4.96407	3.37156	7.71451	5.43555	3.57469	2.72197	5.07855	6.59685	3.20195	3.54791	4.49024	3.51953	4.04233	4.85438	4.87696	8.19596	6.4903372123298686	7.55582	5.42352	5.87405	5.37654	2.94648	4.73251	5.49742	1.56181	4.84102	6.20603	11.01	6.19615	5.72193	4.23277	5.47005	2.11715	2.04371	4.04225	3.368511185347542	5.30702
24	4.62301	4.83491	5.56366	2.93095	4.44627	3.54313	1.30036	3.29704	2.93886	4.30357	4.97446	8.12968	5.03703	2.49969	7.44839	4.7924	3.30825	1.84003	4.10402	6.22297	3.01212	2.50868	4.20835	2.48451	2.52216	3.5709	5.23882	7.86569	6.6998865345210712	5.75495	3.57455	5.52643	4.44137	1.85702	5.3392	6.13398	1.12357	4.98977	6.43168	10.1085	6.01643	4.22356	3.82929	4.95217	1.49317	1.00068	3.3349	2.6817206737174435	4.35737
26	4.10315	4.53828	5.3275	3.25883	4.33217	3.30438	1.37414	3.44804	2.49574	4.08202	5.04619	8.80129	4.45505	2.6274	7.07772	4.07067	3.52019	2.33173	4.14313	6.31782	3.45488	2.70253	4.12705	2.11688	2.55709	3.82282	5.88901	8.12039	6.2984638672010709	5.67278	4.03544	5.02863	3.74129	2.53424	2.11849	4.79027	0.723282	3.94453	5.73521	9.97126	7.0667	3.42991	0.962846	4.70003	1.37995	1.46064	4.30313	2.4563990060321399	4.03129
30	4.66496	3.37136	5.66014	3.01832	4.83802	3.51524	1.55229	3.89004	3.253	4.20137	5.63297	8.85929	5.27473	3.03833	7.1539	4.81275	3.15878	2.68802	4.59246	6.96335	3.34594	3.50149	4.81076	2.27962	3.44493	4.31276	5.49067	8.10157	5.4030320857456706	4.55838	4.19832	5.71568	4.90867	1.60754	5.12619	5.55889	1.83361	4.9438	5.88739	10.6727	6.92691	6.44314	3.71497	5.26389	2.7686	2.23116	3.51757	4.4680732649457386	4.11083
31	5.93027	4.92269	6.33132	3.65777	6.0454	4.45954	2.72284	5.59762	3.36508	4.774	6.14469	9.6851	6.74173	3.65421	7.6858	5.41964	4.30292	3.74759	5.13826	7.47813	4.45752	3.58292	4.66837	2.88886	3.62345	5.36195	6.6541	8.82926	6.5720752513214009	6.17767	5.08209	6.70406	5.3578	2.89709	3.9095	6.98179	1.63139	4.53926	7.08173	10.4545	7.31605	6.10534	3.34687	4.87241	2.84699	1.72785	5.16371	3.813785982813291	4.53847
37	4.40196	3.97203	5.81517	3.64689	4.71502	3.73463	1.77058	3.45675	3.07047	4.45925	5.29616	8.80476	4.68655	2.99212	7.85658	4.83972	3.85653	3.21282	5.50654	6.55463	3.1288	3.54965	4.71393	2.90199	3.29754	4.17559	4.63587	8.51088	5.9403738957666699	6.11734	4.13707	5.13097	4.92008	2.89216	3.445	5.54971	1.41676	4.31292	6.34949	10.7283	5.84159	5.12969	2.04073	5.54909	1.90074	1.22961	3.2935	3.6706446499552396	4.77018
38	5.09483	4.62378	5.35881	3.79885	5.40667	4.42912	2.18559	3.96801	3.48404	4.86609	6.45555	8.31153	5.59481	3.32885	7.82945	5.04573	3.87383	3.05838	4.41911	7.37221	4.09886	3.65597	5.53945	2.77265	3.59026	4.78955	7.39846	8.39984	6.4659586512685694	6.23388	4.84219	6.54954	4.87413	2.78623	2.41585	7.00124	1.7566	3.75811	6.63325	10.9321	6.79104	3.55294	1.82739	4.43685	3.14443	2.57641	3.64238	4.8944215916050409	4.52847
40	4.91942	5.0692	5.98294	3.87453	5.09926	4.88463	1.9511	4.50888	3.26332	4.84284	5.72317	9.61735	5.0018	2.97152	7.30405	5.2893	3.90201	2.21416	4.58725	6.48319	3.50908	3.52885	4.63255	3.27199	3.49797	4.50465	5.6187	8.12481	6.1943174044199685	5.93439	3.87353	5.70633	5.15928	2.89399	6.446	5.76031	2.09009	5.68064	6.2468	10.2624	7.14268	4.44302	5.21159	4.993	2.38858	1.14435	3.31291	3.5407173007992401	4.75007
43	4.76959	4.75134	6.30876	4.29001	4.94815	4.6182	1.94315	3.98883	3.12335	4.7613	5.55978	9.45663	5.28984	2.78941	8.04066	5.76953	3.66723	2.75746	5.1607	6.59689	3.6064	3.73501	4.43982	3.12144	3.89162	4.30547	5.35439	8.63033	7.1014054027009701	4.62097	4.98521	6.19512	4.20578	2.88415	3.4232	5.35806	1.59805	4.20034	6.33551	10.9972	6.49896	4.3423	3.10373	4.70957	2.58153	2.11289	3.13677	5.9817114016230395	5.02273
45	5.02575	5.35537	6.81152	4.19116	5.23619	4.12914	2.00776	4.00624	3.78327	5.16672	5.47158	8.6778	5.34758	3.20058	7.83907	5.58183	4.05235	3.14222	5.04582	6.9178	3.91547	4.5335	5.16474	3.34941	4.21433	5.30345	6.10453	8.91565	6.369988804366371	5.78895	5.12446	6.47204	4.49886	2.80617	2.97319	6.4668	2.15893	5.00897	6.45182	11.165	6.30045	5.74594	3.53262	4.86273	2.33795	1.84154	3.63432	4.5588322175567395	5.13228
48	4.2928	4.4083	5.75236	3.21737	4.50388	3.73915	1.26276	3.69851	3.18298	4.34413	4.90442	9.18571	4.33875	3.11301	6.53897	4.89391	3.29964	2.55011	4.849	6.36993	3.4118	3.85176	4.15077	3.07758	3.22869	4.32208	3.71787	8.43686	5.7070872312379697	6.69187	5.22671	5.68448	4.29631	2.23754	4.91667	5.19536	1.99672	4.58349	6.18881	10.6982	6.13948	5.68828	4.11013	5.40635	1.46878	2.67638	3.51026	4.7993646549372393	4.93397
50	4.67265	3.93477	5.45306	3.48502	4.76572	1.78582	1.82489	3.37857	2.67345	3.99153	5.18666	8.59015	4.94431	2.92489	6.55872	4.60922	3.39354	2.79036	4.20634	6.59104	3.37108	3.90365	4.22597	2.07669	3.10327	4.196	5.4704	8.07696	5.4319584834208703	5.44404	4.07056	4.17783	4.6576	1.66672	2.36133	5.89251	1.74422	3.36122	6.22742	9.89529	5.83115	5.81702	4.42755	4.98781	2.11481	0.853145	4.5197	3.5401650331339405	3.7919
54	4.53266	4.85493	5.67646	3.93769	4.50444	4.44583	1.85577	3.70818	3.21461	4.53463	5.37126	8.74076	4.63957	3.23489	7.37232	5.07817	3.71066	2.78666	4.97687	6.63628	3.41306	3.86075	4.92515	2.67191	3.28431	4.15475	5.17159	8.31118	7.34576971208846	6.45987	5.59877	5.93001	4.59859	2.20729	2.41266	5.51606	1.46786	4.17333	6.40484	10.3217	6.49872	4.90277	3.93978	5.11123	2.63309	2.85795	4.22198	3.8395463918182409	4.70487
55	4.10679	3.59224	5.13711	3.21325	3.89452	3.03415	1.13057	3.4187	2.62876	3.90489	4.4591	8.42089	3.66652	2.23962	6.55761	4.11334	3.16507	2.15401	4.47952	6.00995	2.92121	3.08305	3.84282	2.34433	2.65774	4.39679	3.63644	7.50505	7.006843575669671	7.11009	4.34531	5.55475	3.80257	2.05391	4.14381	5.22424	1.1522	4.47129	5.4797	10.2215	6.01717	4.29227	1.93319	4.22168	1.60439	2.01747	3.08411	3.2170576859668381	4.28851
59	3.9418	4.64525	5.4117	2.49783	3.75098	2.40603	0.818556	2.84262	2.08523	4.00288	4.71337	8.15409	3.54288	1.51974	7.05207	3.95972	2.83129	1.61173	3.94318	5.31871	2.29338	2.33599	3.6739	2.28492	2.81567	2.90485	4.75811	7.76157	6.2542446997870718	4.23189	4.62755	4.75312	3.7743	1.91583	2.61176	3.98719	1.09409	3.9621	5.73742	10.4061	5.15022	3.82607	2.73566	4.99258	1.78186	1.53798	2.14418	2.1702260785693412	4.40222
65	5.09772	5.01578	5.52895	4.62572	5.15814	4.71399	2.19209	3.91913	3.31399	4.93417	5.94158	9.42428	5.26055	3.4166	6.92459	5.4484	3.82898	3.07267	4.89282	7.23275	3.78699	3.9372	4.53383	2.97724	3.72707	4.96457	6.36774	8.81546	7.1141804366577714	5.36625	4.76969	6.00714	4.87133	1.85062	5.57821	5.66145	1.71108	5.45392	6.89376	11.3755	7.2232	3.61799	2.39094	5.32332	2.25857	1.05152	4.34184	4.8294678085858411	4.82367
66	4.31858	4.677	5.85672	3.75524	4.1499	3.63144	1.56946	3.29338	3.05309	4.70607	4.84441	8.49587	4.42502	2.62221	7.63063	5.09853	3.48668	2.14211	4.60015	6.30867	3.12107	3.59026	5.23025	2.81001	3.21824	3.8258	6.80697	8.19913	6.7476533702873711	5.84165	4.63647	5.77939	4.37215	2.44461	4.11717	4.79612	1.35919	4.50053	6.48338	10.5999	5.49838	5.65902	3.83639	4.76865	1.37918	2.74461	2.3403	5.1134414991435388	4.64566
67	4.39189	3.03152	4.60334	3.28458	4.14174	2.04827	1.29758	3.18049	2.42515	3.83687	4.80097	8.29722	3.96794	1.84107	6.85078	4.31506	2.61226	1.75845	3.87624	6.06208	2.71765	2.20085	4.84849	1.96602	2.69198	3.36735	3.69879	7.78939	6.6402429114563715	5.51761	4.22396	5.45025	4.0733	1.73676	3.75196	5.76574	#NULL!	4.02172	5.75511	9.95942	5.86587	3.1648	3.64526	4.53873	1.16961	1.6343	3.36175	3.4014945302566422	3.67436
70	3.82503	3.22305	5.05958	3.11617	3.8352	2.60025	1.23195	3.45121	2.66123	4.07446	4.28484	8.73205	3.62719	1.74492	7.51171	4.35306	3.04639	1.72568	4.25125	5.74794	2.40083	3.47691	4.99095	2.45169	2.60549	4.08665	4.12197	8.04184	5.3403559890779713	5.53198	3.70183	6.10331	3.59217	1.55784	2.67288	4.38796	0.928952	3.9815	5.77251	9.92615	5.36957	4.90673	2.37753	4.02585	3.14552	1.323	2.88355	3.2640464443356394	4.2364
71	4.70276	5.64426	6.31441	3.56074	4.82247	4.33376	1.44535	3.66751	3.09956	4.79157	4.76248	9.98658	5.12139	3.42591	8.08163	4.87574	3.70424	2.21655	4.94561	6.33223	3.27068	2.95588	4.8394	3.20677	3.57145	4.37434	7.12128	8.39971	7.3557419586539305	4.27039	3.65596	6.13625	5.0271	3.65595	4.2396	4.3216	1.72095	4.55723	6.41792	11.0766	6.2444	5.30524	2.00496	5.22748	2.39406	1.7185	3.18351	3.4685978586949422	4.94677
76	3.72024	3.94904	5.02433	3.17136	3.69574	3.49793	1.09905	2.89105	2.53151	4.29172	4.5191	8.76857	4.32956	2.61657	7.29845	4.59113	3.3544	2.23536	4.45944	6.13405	2.71615	3.19753	4.40686	2.34788	2.77311	3.71966	5.43945	8.21093	6.4848155078273715	4.73259	4.10631	4.74212	3.68284	#NULL!	2.9631	4.93209	0.97915	3.83415	6.04063	10.1994	5.75562	2.59586	2.71133	4.40504	1.84037	#NULL!	2.24502	3.6867972250063397	4.25786
78	3.56887	3.78009	5.05103	3.19912	3.65591	2.79375	1.18261	3.01786	2.64857	3.98548	4.1554	8.4276	3.5706	1.92432	6.57661	4.77688	3.01965	1.41907	4.40823	5.82484	2.65855	3.05622	4.15044	2.03129	2.53481	2.9604	4.17481	7.55313	6.4485565585499698	5.31786	4.6914	5.64577	3.18617	1.59193	3.96749	5.03386	1.04328	4.28768	5.87934	9.83736	6.01098	4.33742	2.9512	4.50403	1.5503	#NULL!	2.19331	1.8158572197554401	4.45804
83	4.43413	4.74068	5.51252	2.79014	4.57718	4.54413	1.62452	3.7725	3.01306	4.20975	5.51813	9.3862	4.47013	2.7161	7.40745	4.87307	3.68726	2.1209	4.81509	6.3482	3.06785	2.72102	4.47085	2.50006	3.23721	3.67199	4.98794	8.5954	7.2006402243583407	8.4	4.46445	6.21653	5.43848	2.49476	4.11206	5.55743	1.45696	4.50178	6.16498	10.778	6.24307	4.46226	3.61851	4.83129	1.63205	1.79785	4.07374	2.6357849707994405	4.21287
96	3.87441	3.43018	4.70601	2.31706	3.89177	4.29407	1.11448	3.26166	3.25348	3.96425	4.39908	9.07036	4.2191	3.50359	6.57283	4.10416	3.20607	1.6438	4.14431	5.9624	2.77337	2.80799	4.39278	2.1429	2.37301	3.489	4.75513	8.30867	7.1325382330751728	6.00256	4.6625	5.62856	4.48658	2.25772	2.75226	3.99589	1.04756	3.66586	5.80781	9.53377	5.39984	4.2667	2.72707	4.35663	1.39763	1.52545	3.58133	1.9160034882229413	4.24771
98	4.65419	3.67904	5.61575	3.8702	4.52495	3.98202	1.76048	3.79442	2.55629	4.32395	4.88256	9.08728	4.29698	2.51133	7.1178	5.13442	3.14352	2.25171	4.52398	6.5645	3.01345	3.38188	4.24369	2.50232	3.52171	4.13169	4.4421	7.93671	5.9137020112839691	6.7233	4.9932	6.13377	3.97052	2.16804	4.53225	4.58836	1.45299	4.65201	5.91448	10.5295	6.23456	5.11548	3.56231	5.25342	1.14237	2.85537	3.88877	2.38290312629224	4.68682
100	4.41574	3.84505	5.59898	3.39476	4.94019	2.82011	1.75603	3.81405	2.59059	4.41029	4.8104	8.30345	3.40693	2.58312	6.82994	3.38095	2.76551	1.73544	5.41832	6.20356	3.61524	4.35083	4.07383	2.84895	3.27618	4.75811	4.26491	7.59139	5.6790283267581705	5.87323	4.7964	6.50856	6.57192	2.11431	3.04788	5.62098	1.63843	4.17724	6.05358	10.6806	7.75481	4.05819	2.1012	4.75591	2.83919	3.61447	3.11416	3.6782748540883401	4.26764
107	5.04681	4.3211	5.9246	2.45269	5.03066	3.33231	2.09107	3.89407	3.4607	4.54524	5.22626	9.69785	5.30474	2.981	7.39903	5.18243	3.79836	2.74189	4.46504	6.55866	3.60625	3.64667	4.95501	2.89612	3.44396	4.77461	5.96611	8.45678	7.8429173784011104	6.29455	5.05198	5.39358	5.31283	2.48655	2.3528	5.27187	1.81329	3.93892	6.44958	10.2259	5.97265	5.08601	3.98615	4.94429	1.75472	3.3605	3.02959	3.1762155687605413	5.0928
122	3.81998	3.90513	4.73919	2.91153	3.82742	2.16266	1.28822	3.02745	2.70997	3.8163	4.43931	8.31543	3.75177	2.29675	6.38238	4.76707	3.32741	2.39016	4.432	6.88304	2.59425	2.62314	5.05263	2.18409	2.67776	3.28225	5.1704	8.02912	6.7824242277273727	4.47331	4.15404	5.29897	4.67834	#NULL!	1.47934	4.95372	1.16458	3.37568	6.0338	11.4121	6.92025	4.50497	4.0765	4.43905	3.94209	1.50552	3.2142	3.414430601230539	3.79464
126	5.31026	5.26587	6.30606	3.41031	5.65132	4.01187	2.01245	4.13434	3.34698	4.89825	5.91569	9.37335	5.62211	4.0996	7.642	5.34613	3.70074	2.08252	5.32398	6.99731	4.00661	3.94088	5.20289	3.09337	3.72296	5.39559	6.2373	9.09651	6.9709962155946714	6.23338	5.57659	5.90408	4.74735	1.55427	1.93523	5.00515	1.98721	3.96624	6.14631	10.655	6.52717	4.29585	2.21014	4.82734	1.38965	2.56806	3.28388	3.6118396917324405	5.13441
131	4.60233	5.39696	5.69674	3.81883	4.70347	2.67106	1.71413	3.85284	3.47526	4.95109	5.3929	9.17619	4.37059	2.84127	7.66413	5.12858	3.71273	2.68625	5.0532	6.70843	3.55894	4.08316	4.57724	3.13727	3.96222	4.93351	5.63682	8.70678	6.2631147153570703	7.3198	4.04085	5.87725	4.10251	2.38868	1.72828	5.41591	1.69344	3.98261	6.4446	10.9856	7.19645	4.8042	1.96313	4.81258	2.09441	2.73332	3.89416	3.5496372648506385	4.87269
140	4.61491	4.86912	5.14976	2.98664	4.03167	3.61867	1.67569	3.36631	2.72496	4.20126	4.86248	10.1765	4.11191	2.80393	6.92152	4.46635	3.04792	2.58162	5.12511	6.13499	3.2219	3.12024	4.42685	2.69028	3.32829	4.03153	3.38781	8.27011	6.6929166637533699	4.95506	4.94171	5.25869	4.16787	2.27534	2.22641	5.36805	1.17849	4.03414	5.75374	10.9937	6.18922	5.11014	3.3807	4.67729	1.43463	1.97437	3.83956	4.2822118822419402	4.57724
145	4.37995	4.1386	5.22094	2.90774	4.6339	2.09786	1.4741	3.89897	2.55269	4.50155	4.26371	8.55775	5.27872	2.56983	7.063	4.84868	3.30971	2.69421	4.78841	6.50798	3.22756	3.22049	4.36241	2.42393	3.07942	4.39959	6.01767	8.04214	5.4722914006113692	5.97699	4.31977	4.9149	4.13195	1.69696	2.01631	5.93644	1.25418	3.89468	5.7361	10.269	6.17757	4.58394	4.62072	4.52688	1.73834	#NULL!	3.0644	3.4582502726453392	4.39999
148	4.63226	4.84475	5.91357	3.51465	4.60528	2.32929	1.67081	4.55929	3.29565	4.69835	5.327	9.11283	4.63626	2.85838	8.11931	4.92828	3.6677	3.27893	5.27247	6.62142	3.56434	4.18821	3.89735	3.00143	4.26885	4.76453	4.55457	8.53433	6.5462909542015693	5.6884	5.02864	4.8771	4.55629	2.62718	2.45034	6.3867	1.65011	4.06286	6.18263	10.3618	6.16433	4.48399	3.16972	5.63081	3.41949	4.88861	3.73802	3.7184651725912379	5.72484
158	4.70071	4.35764	6.06005	3.71955	4.65834	4.32384	1.69382	4.17899	3.36465	4.77252	5.45305	9.79053	5.32702	3.13264	7.85087	5.30045	3.55316	2.33757	5.07937	6.91932	3.29226	3.97825	4.53011	2.85363	3.68954	4.28729	5.06085	8.45578	6.4388423637308101	5.98484	5.42879	5.08826	4.63199	2.43111	3.25354	5.81199	1.50608	4.30274	5.75901	10.5716	6.04921	4.68296	#NULL!	5.01462	2.94	3.98744	3.23219	4.5574761926622394	4.42323
159	4.26741	3.62267	5.12938	3.26335	4.32549	3.93577	1.59592	3.72385	2.41975	3.99752	4.99829	8.70586	4.29052	3.15417	6.93122	4.58424	2.73931	1.55799	4.78499	6.05177	2.91822	3.07526	4.18307	2.14642	2.87186	3.07324	3.93045	8.33211	6.7898430700273691	5.22515	3.74617	5.51666	3.72867	#NULL!	2.27738	4.71602	0.973094	3.96656	5.76613	10.3633	5.41754	4.10023	2.26871	4.36191	1.21406	2.53833	2.84232	3.9311101365392394	4.56561
163	4.7691	4.92115	6.21628	3.65615	4.99278	3.77627	1.37263	3.67124	3.21593	4.38552	5.36893	9.77405	5.65169	3.4344	7.91307	5.22317	3.76556	3.01817	5.23573	7.05728	3.52032	3.78097	5.06819	3.23868	3.27232	4.28922	7.13271	8.79004	7.5374232603012805	7.25289	4.70969	5.5535	5.10879	2.4531	2.72683	5.40421	1.97684	3.9363	6.48837	11.044	6.11573	3.97411	3.18069	5.73015	1.84409	1.24025	4.0691	4.2423146083569421	4.74776
164	4.29799	4.18708	5.25551	3.76336	4.33991	3.20428	1.84713	3.72875	2.96947	4.26753	4.88321	8.38841	4.13658	2.76815	7.49305	4.68385	3.54381	1.90016	4.73843	6.11898	2.77312	3.38212	4.2334	2.58622	3.19425	3.38424	3.63619	8.5015	6.420128377846571	6.33585	4.91213	6.17255	5.09627	2.10144	1.79631	4.46272	1.50346	3.63372	6.26128	10.3044	5.86385	5.43741	2.92357	4.94317	0.880583	3.72822	3.8395	3.0663525877533382	4.60454
167	4.46785	3.4139	5.01958	3.1845	4.06867	2.80218	1.23122	3.50117	2.3924	4.17361	4.65165	8.07976	3.7719	2.2552	6.55842	4.25608	2.77839	1.77756	4.54037	5.77634	2.92385	2.71761	4.66399	2.20581	2.65691	3.56733	3.98348	7.61349	5.5736112356148704	4.35468	3.47819	5.18214	3.69732	1.98767	2.34839	4.09491	0.819471	3.80595	5.67531	10.531	5.89695	4.18884	4.13269	4.49117	1.42925	2.14259	3.59798	2.3545038181788418	4.10295
168	5.01106	5.48914	6.24783	3.79108	5.06903	3.65461	1.95081	4.28789	3.76123	4.94951	5.59381	9.95392	5.46787	3.70366	7.4512	5.34463	3.9913	3.62771	5.2305	7.3257	3.62969	4.33464	5.03403	3.45809	3.87857	4.38255	5.30651	9.02522	7.6935282772109721	4.98264	4.81266	5.88073	5.38005	2.16841	2.46347	6.12499	2.24968	3.84437	6.49213	11.1364	6.52751	6.10469	2.62817	5.02037	1.58388	3.2978	5.27554	4.0465544141599894	4.79385
169	5.28397	5.28025	6.40953	3.33232	5.18441	3.8853	1.85558	4.80431	3.68442	5.30299	5.25338	10.183	5.11455	3.4863	7.86304	5.39369	4.23257	2.95795	5.25647	6.81691	3.5955	3.83394	5.25032	3.33256	4.44527	4.91388	6.09117	9.14302	7.7410404625767901	5.95806	5.64653	6.8934	4.40981	2.53107	2.76496	5.16984	2.19757	4.83635	6.7058	11.3017	6.45744	4.83863	5.38218	5.54776	2.99294	1.92062	4.30426	6.5163364497105398	5.11591
174	4.93216	5.00172	6.22012	4.18896	4.88769	4.4118	1.79453	3.90208	3.9358	4.80482	5.39371	10.0416	4.86738	4.38553	8.23553	4.73771	3.92393	2.34976	4.79024	6.71526	3.52431	3.11349	4.93076	2.90057	3.68136	4.04923	4.91856	9.00363	7.7146915904359803	5.05779	4.13109	5.47915	5.22245	2.22761	2.37565	4.75223	1.45474	4.49773	5.99663	10.9937	6.06958	4.48898	5.10768	5.80165	1.92413	2.21667	3.84274	3.8161702637424413	4.80501
176	5.58675	6.00308	5.96438	4.18885	5.26985	4.62971	2.55025	4.59125	4.02475	5.06123	6.51114	10.4148	6.38307	3.92942	8.0928	5.77295	4.516	3.19982	5.98901	7.44537	4.49735	3.96373	6.00473	3.79507	3.98397	4.87208	6.5157	9.5973	8.2061885680596998	5.77884	4.81197	6.23295	6.04844	3.23202	2.63442	6.46043	2.33141	4.52616	7.50599	10.8477	7.85444	5.04694	3.68337	6.05741	4.1587	2.01836	4.46137	3.8325364002788898	5.2392
178	4.33506	4.55489	5.66486	3.40769	4.18782	3.5013	1.48556	3.1596	2.73221	4.21664	4.7309	8.98914	4.41754	2.77462	7.27639	4.92302	3.23036	2.69837	4.77769	6.26922	2.97786	3.11679	4.50033	2.86557	3.29183	3.65234	5.20019	8.06032	6.3986004267942702	6.30826	4.06259	4.62533	4.42513	1.56137	2.1558	5.89076	1.37103	3.38807	5.84823	10.3678	5.50624	5.28701	3.55488	4.79924	1.84643	2.52712	2.83118	2.60039607782524	4.65037
184	4.4669	4.24055	5.59496	2.19351	4.45936	2.64879	1.4744	3.673	3.16993	4.25511	5.83957	9.95171	4.50149	3.57033	6.73246	4.27386	3.21246	2.59241	4.93849	6.68458	3.26709	3.58382	4.69535	2.65197	3.17483	4.45008	4.50832	8.47539	7.5579710233941713	6.31003	4.08885	4.67548	5.20073	#NULL!	1.7175	5.71294	1.58529	4.25425	6.16814	10.5862	6.38867	5.04902	3.63208	4.85954	2.151	2.3829	3.34202	3.2284159303324391	4.31273
185	5.17785	4.77204	5.96106	4.10574	5.39531	2.95757	2.09236	3.53717	3.19682	4.685	6.00199	9.16583	4.72334	2.58591	7.58262	5.102	3.79126	2.32492	4.87213	7.03899	3.88507	4.287	5.08007	2.87398	4.14611	4.51046	5.92789	8.66488	6.2339671861429684	6.65588	4.89357	6.54877	4.3952	1.99262	2.38794	5.84361	1.67979	4.02668	6.37251	11.1312	7.30151	4.69199	4.65144	4.71203	6.52224	1.1792	3.17717	5.0101998843063402	4.8554
192	4.24885	4.0895	4.9203	3.73205	4.25611	3.30478	1.69762	4.01211	3.02475	4.31849	3.65566	8.99564	4.26988	3.103	7.15223	4.52247	3.10925	2.80929	4.77759	6.60126	3.24745	3.95574	5.24503	3.1699	3.5746	4.53136	5.7924	8.67416	6.8258697611444505	5.19836	4.31367	5.9009	4.37867	1.99999	1.72431	6.08448	1.54289	3.50717	6.57243	10.7292	5.91528	5.69017	2.04075	5.03782	1.73496	1.12476	4.00945	5.2046226979761396	4.71377
196	5.08103	4.11568	5.23305	4.70974	4.90791	3.84044	1.95999	4.55685	3.2804	4.50158	6.1084	9.78131	5.3123	3.24895	7.01657	4.94663	3.68579	3.0576	4.83141	6.9795	3.71543	3.26928	5.10933	2.26299	3.50607	4.44858	4.35461	8.65154	5.6031540753274696	5.82643	3.98682	6.07023	5.0673	2.16098	1.72586	5.24779	1.7146	3.65156	6.47405	10.3355	6.07283	7.20211	4.89139	5.46109	2.20971	2.81874	4.44212	2.9810416941762399	4.66644
205	4.79749	5.13979	5.6497	3.5401	4.42495	3.21856	1.61663	3.93269	3.25098	4.46432	5.20931	9.95381	4.71535	2.76253	6.97187	5.20177	3.79268	2.86565	4.46039	7.54687	3.0997	3.56432	5.0487	3.14848	3.68294	4.04604	5.08802	8.3266	6.8032773750678706	6.28204	4.14453	4.88809	4.93027	2.40634	2.49034	5.54935	1.8889	3.84855	6.16602	11.8725	6.90631	4.71697	#NULL!	5.41771	4.26855	1.21381	3.41879	3.4967449385733409	4.76587
214	4.13479	4.89754	5.21816	3.58976	4.30923	2.10003	1.24256	3.23609	2.99619	4.26498	4.77907	8.27273	4.18666	1.95369	7.35692	4.58222	3.3433	2.14359	4.02797	6.27016	3.06488	3.23036	4.16697	2.49248	3.05898	4.0324	5.26364	8.59282	6.6830358748346699	4.92934	4.65983	5.68785	4.12396	2.51365	1.35139	5.20294	1.09016	3.75652	6.05389	9.99952	5.90438	3.14444	4.2758	4.56564	2.02195	2.10631	3.30757	4.6031164768330406	4.38263
218	3.88528	3.40154	4.69439	3.04791	4.03622	2.10146	1.09938	3.02769	2.68261	3.72217	5.03011	8.18875	4.09633	1.49847	6.49237	4.403	2.78884	1.96612	4.35886	5.99337	2.84724	2.51859	4.73837	1.85309	2.36367	3.89295	5.13017	7.90224	5.4174865111903694	4.07817	4.07015	5.52213	3.4229	#NULL!	1.62992	3.36808	0.923019	4.40909	5.63877	10.0824	5.84603	4.06491	1.55698	4.35763	1.80285	0.935088	3.09095	4.2403370635460398	4.00225
235	5.35009	4.74632	5.29172	3.95154	5.58804	3.67734	2.1696	4.03461	3.24791	4.45083	6.30091	8.2054	5.30708	2.75923	6.6517	4.86781	3.67266	1.72117	4.64271	7.28179	4.09717	3.38745	5.06808	2.26799	3.51146	4.35038	7.53656	8.09088	6.2081915269514711	5.416	5.08506	6.26909	5.65703	#NULL!	1.44126	5.45067	1.15223	3.96983	6.32524	10.1931	6.48592	5.11213	4.38583	4.3944	2.96151	2.10603	3.35147	3.233722393678939	4.05072
236	5.12873	3.61699	6.0837	3.88344	5.62928	4.75806	2.20831	6.03427	3.91037	4.56361	5.61711	8.37594	5.02234	3.17312	8.06108	4.7591	3.68872	2.31327	4.33832	6.614	3.80908	3.2102	4.06695	2.71521	3.51091	6.28794	4.20717	8.38224	6.0280315824600708	7.07718	5.35094	5.74183	4.78759	2.42982	2.27562	5.49662	1.24946	4.37581	5.59329	11.1876	6.11664	5.30454	2.63695	5.19372	2.21856	2.20368	3.54385	2.2184726261933414	4.62565
249	4.98859	6.06767	6.05243	4.89402	5.47914	2.92705	1.55767	4.21993	3.32152	4.85697	5.63903	9.33489	5.40918	2.85753	8.18641	5.60243	4.08759	2.63734	5.23552	6.93548	3.32891	4.21742	5.00836	2.75681	3.65446	4.6602	5.9424	9.13228	7.3686049686077295	5.68651	5.78169	6.32116	4.98923	3.59011	2.11505	6.06195	1.69068	4.43059	6.31374	11.1546	6.57741	4.49874	2.79814	4.92387	2.33144	1.71999	4.5535	5.0080163198395393	4.9334
250	4.30242	3.09932	5.09021	3.12692	4.4988	2.91465	1.53164	3.83191	3.09594	4.04982	4.83744	8.04411	4.29129	2.66406	7.31387	4.55946	2.86698	1.74283	3.87945	6.17521	3.2601	3.33126	4.01532	2.18181	3.06844	4.07867	4.19004	8.06718	5.006754324621471	6.82889	4.20722	5.75811	4.2989	1.59404	2.28643	4.38026	1.21088	4.41476	5.80905	10.5643	5.83753	5.08279	1.76741	5.02531	1.65097	2.17486	3.19054	3.3308775171106402	4.27597
284	4.72185	4.16187	5.53736	4.40146	5.06865	3.78073	1.83291	4.29062	2.86622	4.7694	5.41014	9.319	4.63156	2.99335	7.65093	5.55737	3.29119	1.7082	4.84907	6.86213	3.58823	3.99257	5.07882	2.93845	2.98356	3.91002	5.47608	8.35355	6.57323604078121	4.63124	4.68996	6.52109	4.34317	2.77421	1.89463	5.3231	1.28928	4.1442	6.56427	10.9308	6.75452	5.41261	3.13391	5.10537	3.46541	1.86973	4.1716	2.3021874946615424	4.75174
286	3.96015	3.81477	4.79077	2.3735	3.73757	3.13171	1.22781	3.85929	2.66625	3.99924	4.70344	8.55528	3.44636	2.79463	6.82366	4.5741	3.09024	2.11874	4.44397	5.75998	2.86241	3.39132	3.94188	2.32542	3.02418	3.77047	2.75037	7.64493	6.2459176779314705	4.22579	3.60086	5.55382	4.83442	1.62832	1.7333	5.07135	0.783695	3.60482	5.59933	10.4535	6.01122	7.04449	3.06164	4.62877	0.958337	3.22379	3.84672	5.2037397402395396	4.2501
303	4.74304	5.51184	5.88857	3.80818	4.74512	3.64593	1.95289	3.02533	3.32437	4.71685	5.42021	9.39845	4.89107	3.15019	7.60769	4.9232	3.23474	2.39237	5.0913	6.48141	3.57643	3.48919	4.42141	2.91575	3.79665	4.33691	5.43265	8.44143	7.6027895105910401	4.14201	4.55591	5.21901	4.62924	2.54534	2.10981	5.9123	1.80464	3.77094	6.02809	10.7491	6.08964	4.88067	3.12609	5.36762	1.38777	1.29994	3.77898	4.0247850822947395	4.83496
306	4.95725	4.9919	5.19009	3.64915	4.47292	4.32847	1.79889	4.06679	2.84369	4.55562	5.84624	10.5643	4.80306	3.2637	6.90464	5.12638	3.49882	2.8098	5.04571	6.65988	3.23819	3.53124	4.64244	3.01698	3.26141	4.39521	5.13401	8.69417	7.2799303513364793	5.086	4.81693	5.30341	4.44476	2.03616	2.3885	5.69311	1.97034	4.17512	6.58459	10.1556	6.33548	5.22555	2.42111	4.56375	2.38209	1.00929	3.82735	3.1627109551335404	4.45689
321	5.64193	5.68468	6.54133	3.83686	5.97191	4.80575	2.14134	4.39412	3.40985	5.30967	6.27557	9.68569	6.04611	3.33996	8.35494	5.75902	4.15495	2.43592	5.33162	7.28315	3.74307	3.7767	4.66524	3.25381	4.20858	5.26197	7.08002	8.60749	6.7990265969232713	6.36103	6.12364	6.99584	5.91619	2.5623	3.08017	6.32621	1.96122	4.67908	6.31887	11.4136	7.21668	6.35212	4.66204	5.3116	2.39566	3.24664	4.86882	3.6036407984049412	5.0134
322	3.75734	4.26909	4.85541	3.70821	3.68399	3.05615	0.877459	3.71981	2.75672	4.12741	4.5012	8.84417	3.75925	3.19598	7.17712	4.42084	2.82306	2.41538	4.74007	5.95921	2.72131	3.38991	6.27441	2.62348	2.86583	3.69972	4.60393	8.22614	7.147967801315871	5.7485	3.74889	5.77969	3.97055	1.85402	1.76167	4.99257	1.45559	3.94889	5.9771	10.4029	5.60555	4.15604	2.88492	5.03974	1.18116	1.93608	2.73333	2.0562164213625391	4.33349
330	3.91279	3.28646	4.95074	2.62865	3.92595	3.20107	1.34725	2.92878	2.67899	4.09734	4.59492	8.12574	#NULL!	2.28089	6.9269	4.29614	3.20802	2.31174	4.47039	5.5568	2.62763	2.91498	3.54391	2.58362	2.85419	3.52302	2.80765	8.13415	5.3921826281974718	3.91445	3.79036	4.75483	4.39313	#NULL!	1.68418	4.31169	0.852679	3.58977	5.93687	10.3593	5.56272	6.10378	3.3331	5.24399	1.23944	3.44688	3.14526	2.7834519532738384	4.60044
331	4.26995	3.88352	5.15975	4.54931	4.8154	3.33351	1.40488	4.0109	2.48866	4.18779	5.00704	9.08884	5.11797	2.45444	7.39779	4.16559	3.72222	1.98241	4.41309	6.56046	3.17755	3.31042	4.21962	1.97146	3.13682	4.00794	6.5802	8.1823	6.6074325969414707	3.37987	4.65792	5.77971	4.78774	2.72954	1.93202	4.252	1.18711	3.74432	5.79914	9.9291	5.89868	5.46676	1.87613	4.11928	1.33246	#NULL!	3.29866	2.3515114923972402	4.44584
336	4.50255	4.30732	5.53291	3.85995	4.26534	3.779	1.90955	3.30963	3.01038	4.57824	4.92001	8.46143	4.51631	3.01912	7.25026	5.50132	3.27561	2.22588	5.00655	6.14353	2.99557	4.04051	4.27627	3.24855	3.95182	3.54822	4.86786	8.47401	6.1107009244651715	4.20335	4.52038	5.87759	4.84738	1.87866	2.50268	5.81229	1.81955	4.04422	5.99153	10.0378	5.52096	5.62764	2.84777	5.48536	1.58106	2.4366	3.03641	3.2844568964229386	4.59436
346	4.17923	4.23296	5.7598	3.38258	4.39735	3.74101	1.64206	3.78732	3.4366	4.36314	5.29673	8.97309	4.60283	2.82674	7.22556	4.59019	3.0971	1.42354	4.60007	6.12256	3.56534	3.80666	4.76267	2.33317	3.60391	3.81719	4.14237	8.60107	8.187434793488908	5.01803	4.73986	5.82571	4.60211	2.01578	2.0475	4.8372	1.35884	4.26396	5.96528	10.5526	5.5457	1.81734	4.27998	5.01431	1.09961	1.46469	3.32739	3.8362781987292389	4.48811
356	4.73001	3.86988	5.55294	3.17608	5.20054	3.43351	2.19208	3.58582	2.79059	4.6566	5.023	8.20527	4.63229	2.5867	7.57837	4.31102	3.44541	2.81617	4.83896	6.13433	3.75911	4.09463	4.64456	3.04536	4.13463	4.5964	4.38363	7.97732	4.8102804788636702	5.12433	5.40076	5.24901	4.49309	2.00923	2.44645	5.20091	1.66125	4.1184	5.85838	11.1639	6.11163	6.67055	3.35571	4.83937	1.53088	2.86881	3.79296	3.9078366783781378	5.37685
372	5.23417	5.49226	6.18429	2.90578	5.47532	3.8323	1.87347	4.31757	3.5976	5.14268	5.77849	9.41528	5.60664	3.42191	7.79811	5.57015	3.88151	3.39646	5.21412	7.12369	3.55132	4.43779	4.89621	3.50786	3.72632	4.59962	5.00492	8.75154	6.3654327136819706	4.01445	4.80148	6.71728	4.98648	2.49688	2.6261	6.68693	1.98557	4.40937	6.76451	11.3171	6.54219	4.48021	4.82587	5.98177	1.73519	2.89781	4.25318	4.6135557268025904	5.09074
383	4.68928	5.59857	5.50386	2.90912	4.75847	2.44497	1.55061	3.46493	3.12298	4.96217	5.82387	9.72814	5.08446	4.78725	7.47003	5.74238	3.97668	2.44605	5.27651	6.68969	3.59909	3.56234	4.01406	3.60939	3.53406	4.32708	6.09657	8.82968	7.317410105250409	5.32259	4.99383	4.88629	5.76168	3.1184	1.74944	5.8124	1.81089	4.03058	6.56514	10.6897	5.37355	4.24698	2.75119	5.38425	1.98487	2.55078	3.15764	3.8407414844804397	5.22881
386	5.60216	5.37809	6.67224	3.8104	5.88483	3.86577	2.72716	5.133	4.3602	5.68489	6.23093	9.74612	6.54687	4.60333	8.60283	6.05409	4.30173	3.51344	5.50437	7.77818	4.23279	4.97323	6.19113	3.57278	4.0977	5.36758	7.3574	9.28583	7.7945808389896696	5.92941	4.21579	6.55646	6.28773	3.95391	2.96445	6.63165	2.49609	4.77388	6.84734	11.193	7.32819	5.53388	6.3463	5.77963	7.34636	3.08059	5.86516	6.0130448667015903	5.59208
390	4.85769	4.71083	6.02764	3.9132	4.89452	4.19753	1.92261	3.80439	3.82366	4.95412	4.57526	9.3445	4.82945	3.44209	7.61434	4.94397	3.78031	3.19297	4.87102	6.73904	3.61884	3.95633	5.00454	3.65089	3.75739	4.76947	4.82057	8.63288	7.9271924301182812	4.76715	4.5596	6.67124	4.44533	2.79907	2.41821	6.28401	1.61032	4.60155	6.57063	11.0861	6.53163	4.67279	2.68881	5.36649	2.3219	3.23961	3.46503	3.0701319808362411	4.87192
393	4.48562	4.57487	5.01407	2.14817	4.38242	2.47536	1.46041	3.4721	2.81816	4.16254	4.77863	8.83649	4.10607	2.54351	7.48919	4.14532	2.92104	1.9684	4.91989	6.27675	3.00239	3.52976	3.90149	2.27255	3.35171	3.80973	3.71151	8.04169	7.24591327985324	5.61339	4.92743	5.65789	4.23983	1.70673	1.38723	3.86453	1.17945	4.33079	5.6268	9.65215	5.68089	4.28178	3.19699	4.73805	2.12218	1.94333	2.74298	4.1592963029746404	4.32078
399	4.43402	4.44622	5.12462	3.60035	4.58175	3.21096	1.66179	3.63867	2.9966	4.75666	4.68552	8.54198	4.03716	2.72026	7.13983	5.178	3.39545	3.08234	4.65808	6.1181	3.21488	4.04396	4.57669	3.0485	3.69232	4.24774	4.73586	8.26852	5.2221371406128698	4.61743	4.89069	5.12836	3.79419	1.99587	1.44738	6.13692	1.76627	3.83052	6.02398	10.2838	6.01473	3.9931	3.51672	4.92121	1.15889	2.1884	2.62892	3.9118132849707394	5.12171
400	5.22167	5.29518	5.60694	4.2672	5.1792	4.22812	2.19768	4.1363	3.68662	4.95554	6.36228	9.99983	4.91371	3.34934	7.2944	5.63289	3.945	3.08155	5.17001	6.8847	3.67329	3.89845	5.43195	3.07988	3.34195	4.51445	6.08549	9.12588	6.57451469429067	6.79954	4.13086	5.81396	5.64156	2.92533	1.86948	5.52275	2.11843	3.98116	6.96473	11.3946	6.72164	6.57047	4.5196	5.81003	2.72406	3.4343	3.00411	4.0878659946784905	5.25631
413	4.87871	4.91973	5.00164	3.13262	5.07778	3.73394	1.83639	3.97417	3.25524	4.4941	5.43522	9.33706	4.91701	2.94536	7.57458	5.21283	3.50159	3.37197	5.26165	6.90444	3.77837	3.22572	4.89004	2.66444	3.27967	3.65428	4.47159	8.45625	7.27815772299821	4.85457	4.22687	5.50695	4.89269	2.44398	2.37526	6.19346	1.79715	4.4694	6.48831	11.193	6.21107	3.41848	5.30581	5.7092	3.20148	2.73002	4.46166	2.7624655664092406	4.8243
419	4.93764	4.40959	5.51355	3.83753	4.91281	3.86661	2.06912	4.29327	3.42728	4.89015	5.3436	9.68869	5.20974	3.44184	7.65797	5.10683	4.13333	2.79649	5.42793	6.93316	3.56942	4.27757	5.10933	3.45576	3.91697	4.45198	4.97734	8.61166	6.940404992762911	6.66546	4.99417	5.17859	4.9329	2.59386	2.54033	4.39562	1.93598	4.03579	6.20889	10.3742	6.11123	6.41777	4.09099	5.75258	2.08687	2.9089	3.62585	2.7866487037310921	5.01416
423	3.98223	4.00588	4.84734	3.69865	3.53073	2.28295	0.711734	2.49395	2.59275	4.08313	4.69578	8.58736	3.79564	2.29398	6.75365	4.17311	2.7935	1.78708	4.87965	5.55941	2.50739	3.21659	4.10984	2.39415	3.00308	2.86107	4.01024	7.70611	6.8398324934547707	5.10616	3.82073	5.14548	3.8724	1.60638	2.03952	4.34442	1.03759	3.16603	5.74688	9.51479	5.20202	5.22824	4.39528	4.28954	1.76379	1.18208	3.66087	4.8645337920588414	4.16082
426	4.66255	4.4546	5.42503	3.80201	4.71941	3.57596	1.82277	4.08572	3.22792	4.59928	5.2909	9.02301	4.62168	5.34827	7.43188	5.22135	3.66492	1.84098	4.42325	6.40431	3.46492	3.88073	4.90777	2.62139	3.53852	4.60978	4.82921	8.84058	5.8917522952677706	4.80975	4.38628	6.85668	4.44061	2.93446	1.13776	5.67281	1.59426	4.82546	6.23291	10.5663	7.07554	5.0883	3.79185	5.47892	2.02663	1.79358	3.2347	3.2002293588642403	4.49171
454	5.01752	5.12174	5.34386	3.44641	4.55829	3.80506	1.85616	3.48824	3.33464	4.45909	5.79876	10.1267	4.98796	2.56405	6.08331	5.28434	3.53568	2.21706	4.9401	6.83739	3.45434	3.55156	5.011	2.84055	3.42048	4.20073	5.72426	8.4228	7.7072908994219089	6.64882	5.25682	6.60503	4.98504	1.78456	2.42157	5.01962	1.72547	4.16652	6.44171	10.163	6.12595	6.07467	2.31706	4.95036	2.2575	1.7172	3.56923	4.7670068750782377	4.91949
462	4.38393	5.08145	4.91365	3.47439	4.49283	4.37993	1.27299	3.89647	2.78755	4.02103	5.16271	10.0159	4.68226	3.33489	6.67549	4.36975	3.46868	1.92307	4.91043	6.34848	3.24059	3.64123	4.37339	2.8795	2.95969	4.33526	4.59008	8.06079	7.2940298053846684	4.98928	4.33998	4.98221	4.48494	2.3492	2.48325	4.63832	1.69367	4.07185	6.12588	10.5763	6.36305	2.78132	2.61256	4.8718	2.33737	3.22671	3.5846	4.0825767853869408	4.43779
478	4.28275	4.40861	5.37943	3.3999	4.1899	3.00198	1.47557	4.26128	3.14186	4.29998	5.26447	9.16804	4.12399	2.96213	6.37989	4.56584	3.60066	2.85311	4.89676	6.34224	3.52386	4.05321	4.28113	2.90949	3.05512	4.04804	4.20562	8.4801	6.41765943681082	4.22771	4.2977	5.78699	4.45455	2.21692	1.97854	5.50677	1.65115	3.69311	6.49405	9.97131	5.54429	4.18122	2.51296	5.15769	1.6488	1.48512	4.20102	4.8245808762914892	4.96346
482	4.60705	3.52575	5.47176	4.10177	4.63721	4.0294	1.74561	4.13084	3.35253	4.62004	5.70628	9.06143	4.24729	3.33566	7.07126	4.95838	3.76506	2.7694	5.22875	6.51137	3.59688	3.52431	4.70304	3.14144	3.54382	4.13394	4.30484	8.62812	6.4883429346404711	5.42936	4.67823	5.14586	5.1213	1.8748	2.03414	4.25612	1.8109	4.02057	6.2948	10.587	6.40447	6.87837	3.95609	5.35425	1.49781	2.34108	3.22088	5.4513529053891903	4.67478
492	4.04811	3.81146	4.91984	3.40029	3.83819	2.48419	0.781892	3.19467	2.43422	3.87521	4.56884	8.08091	4.41268	2.11755	6.91678	4.14566	3.08498	1.57492	3.45481	5.42133	2.66893	2.18687	3.7043	1.80174	2.46498	3.46282	4.94223	7.87028	6.7640143450238712	5.34735	5.8156	5.46819	3.86639	#NULL!	1.95677	4.04885	#NULL!	3.44141	5.44081	9.91514	5.8975	4.67766	3.0324	3.89577	1.58118	#NULL!	2.17597	1.686789470151542	3.54676
499	4.16482	4.82165	5.28	3.57597	4.30774	3.83147	1.29918	3.54839	3.3994	4.68842	4.98972	8.76801	4.61778	3.16939	7.36183	5.19653	3.73309	2.90723	5.23616	6.60791	3.28571	4.04031	5.52829	3.18782	3.33994	3.97792	6.07093	8.46273	6.8102064414795693	5.85819	4.15114	5.70229	4.53083	2.78953	1.999	4.93182	1.42713	4.2881	6.38241	10.2776	5.96808	4.44814	1.50068	5.06887	3.1005	2.4835	3.16357	5.7691219068906374	5.02512
513	4.93121	4.83563	5.08058	3.95673	4.96466	4.12115	1.93981	4.65266	3.19538	4.5081	4.76577	9.24311	4.50492	2.51089	6.67758	5.18713	3.62266	2.95742	4.01258	6.75246	3.62732	3.39513	4.93427	2.63712	3.06694	4.03544	5.52837	8.21479	7.1002698513581697	4.42629	4.48014	5.98916	4.36454	2.15341	2.86306	6.74428	1.48912	4.54947	6.36108	10.5683	6.45192	4.992	4.05313	4.6945	2.35945	1.36127	3.62852	2.1282439405770419	4.22038
516	4.72278	4.14805	5.32096	3.98441	4.79174	3.05069	1.8719	4.02831	2.93289	4.72361	4.95308	8.74939	4.57057	2.85618	6.83678	4.36324	3.37638	1.68226	4.82152	6.61409	3.8539	3.76772	4.70629	2.8173	3.57395	4.08197	5.14667	8.51947	6.8765991837301721	6.00807	4.11822	5.21858	4.43386	1.58279	1.24763	5.77904	1.74923	3.83974	5.93517	10.0552	5.49795	4.62269	4.77564	4.88285	1.29282	3.46279	2.36357	4.2710818879690411	4.40683
534	4.38378	4.35266	4.90943	3.15451	4.41343	4.16676	1.4974	3.90597	2.66945	4.519	4.91757	9.84153	4.68051	2.9034	6.40539	4.4727	3.43337	2.03478	4.41104	5.6727	3.15624	3.05989	4.10713	2.63443	3.13738	4.14231	4.71235	8.86861	6.7440743425456402	5.12909	4.09253	5.72403	4.63907	2.58429	2.11763	4.73442	1.38681	3.7288	6.20985	10.6127	6.42921	5.29339	4.93851	4.97099	1.78569	1.75639	2.99249	4.2263386683382418	4.59063
537	4.26152	4.29595	5.19585	3.83232	4.39759	3.50367	1.15094	3.81511	2.80853	4.51298	4.81905	9.06744	4.7136	2.70266	6.99372	4.47258	3.1324	1.68369	4.57937	6.16288	3.07912	3.13786	4.14614	2.48597	3.11549	3.99378	5.88078	8.2515	7.1470389689680713	5.35118	4.3146	5.45352	4.06079	2.26156	2.19667	4.90042	0.94545	4.05358	6.15948	10.3648	5.91053	4.96455	5.14766	5.03644	1.60839	1.50084	2.52652	2.1777901478972415	4.43953
540	5.33109	4.83636	5.93621	3.4928	5.42799	3.7169	1.99798	4.29201	2.94033	5.03902	5.68651	9.08279	5.27969	3.14802	8.04976	5.49625	3.98489	3.07634	4.9297	7.40485	3.94313	4.38429	5.39565	2.87803	3.71822	4.79574	6.22846	8.74705	7.1734199678466188	6.03526	4.79991	5.76853	5.04056	2.97657	1.78469	5.80826	1.89921	4.46948	6.44345	11.2679	6.96138	4.58348	5.28093	4.78236	2.42955	3.03555	4.19312	2.85346116226714	4.84054
581	4.59474	4.9371	5.55401	2.84609	4.69426	3.13508	1.788	3.70805	3.32571	4.45474	5.24349	9.27173	4.55446	3.37353	6.57986	4.97407	3.58517	2.71691	4.85003	6.70434	3.44881	3.79743	5.25974	2.62328	3.24159	4.59919	5.61666	8.96044	6.9142603293850904	6.06949	4.34801	5.55936	4.32205	2.50801	1.71761	6.01968	1.53683	3.82767	6.36614	10.9861	6.72804	5.18702	#NULL!	5.6393	1.8966	1.954	2.95755	4.7396991256629901	4.42013
586	4.38958	3.63326	5.18628	2.74677	4.71391	2.9264	1.47131	3.76978	3.14137	4.36762	5.63378	8.11174	4.50231	2.89463	7.46035	4.62272	3.84575	1.82238	4.77419	6.64771	2.84428	3.61826	3.98822	2.53445	2.83053	3.40902	4.72528	8.27248	5.7886700391675712	6.23207	4.55937	5.36051	5.01133	2.37038	1.89765	5.74323	1.09203	4.04304	5.98612	10.1477	5.77418	4.09993	3.00909	4.96759	3.6783	1.69898	4.06402	4.6535700651536409	4.6969
588	4.3898	3.73596	5.43689	3.64184	4.54883	3.74933	1.95177	3.64631	2.96557	4.17626	4.87438	8.48054	4.30967	2.83004	7.52042	4.52325	3.0529	2.29915	3.99356	6.22118	3.21117	3.27815	4.09195	2.52106	3.32945	4.26946	4.04938	8.06068	5.2218359779423702	6.58561	4.33741	5.74178	4.13236	1.92376	1.88306	4.7266	1.36625	4.12715	6.03651	10.0501	5.67341	5.23872	3.01439	4.98781	1.4754	2.1229	3.39227	4.4862536505358381	4.43108
594	4.35624	3.09574	4.84549	3.18568	4.26104	2.71607	1.19628	3.40858	2.47217	4.14587	4.92749	7.45771	4.4231	2.33819	7.22376	3.58934	3.11321	1.46427	4.25304	5.77251	2.73915	2.9633	4.52247	2.13314	2.4524	3.90288	4.23991	7.31357	6.7079887690709716	5.0206	6.17854	4.78265	3.73398	#NULL!	2.09172	5.33203	0.936291	3.8359	5.32152	10.0306	5.92521	3.82657	2.87472	3.88601	1.20907	1.8904	2.92932	2.021255115788041	3.58062
597	4.22015	5.03755	5.65958	3.64373	4.21037	3.96918	1.5663	3.71313	3.26356	4.16583	5.07774	8.42849	4.1689	2.92969	6.48802	4.69271	3.45061	2.62257	4.25802	6.60359	3.5144	3.51384	5.12908	3.12694	2.93458	3.75829	4.61112	8.79629	6.3293003697483696	4.82743	4.05502	5.48482	4.85343	1.97056	1.61432	6.16816	1.48234	3.41924	6.61172	11.1043	6.06908	4.73036	2.76938	4.92657	2.23481	2.05721	3.72644	3.336818538068441	4.14453
602	5.06261	5.65821	6.61945	3.51736	5.46226	4.18106	2.13386	4.43787	3.67986	5.13144	5.30807	9.8798	5.42867	4.02392	8.41645	5.27403	3.70222	2.66567	5.87583	7.04798	4.19024	4.26381	5.26667	2.79685	4.26582	3.90051	6.41781	8.99999	8.4310278814961794	5.93731	4.02794	5.88811	6.37995	3.70923	2.55788	5.74868	2.27542	4.27203	6.95118	11.3779	5.96225	4.57335	3.14425	5.97773	2.08605	3.25303	4.48901	4.8576087645399406	5.91344
614	4.1455	4.31299	4.7614	3.09667	4.28747	3.07143	1.32966	3.18939	2.37108	3.99013	5.08885	7.90791	4.62934	2.54309	6.04649	4.0991	3.1672	2.30376	3.95666	6.24671	3.06776	2.84492	4.30233	1.92878	2.63377	3.57477	5.35251	7.72726	5.9528669234787701	5.98806	4.0218	4.92608	4.35658	#NULL!	1.25503	5.65844	1.0434	2.86571	5.99813	10.1661	5.92711	3.88252	3.57192	4.27345	1.3756	1.60472	3.97066	3.1938264283979412	4.08949
636	5.66844	5.59357	6.16762	3.85158	5.70339	4.03917	2.05773	4.18459	3.53573	4.97193	6.01097	9.80749	5.06736	3.37626	7.87314	5.68949	4.07475	1.63743	5.1729	7.0209	4.09494	3.98787	5.51978	3.15172	3.97676	4.91937	5.97588	9.01543	6.6964213311806686	6.27284	5.06366	6.51279	4.74577	2.60175	2.09229	6.44746	1.90184	4.35827	7.55581	10.6743	6.92766	4.24519	3.01459	5.15046	1.92653	1.82121	4.25106	3.1658143449351361	4.7541
637	4.65484	4.43878	5.46613	3.15703	4.44324	3.41702	1.66514	3.57116	2.80466	4.27878	4.97597	9.15895	4.4221	3.74085	7.27804	4.87787	3.08428	2.59199	5.11677	6.64883	3.34236	3.66709	3.88865	2.6732	3.36453	3.77941	4.57187	8.54261	6.8571868735047703	4.19552	4.15579	5.79227	4.3823	1.58431	2.69778	4.49332	1.64573	4.01425	6.14132	10.9255	5.80471	5.21887	2.81605	4.6417	1.63171	2.70375	4.12464	3.6632596372375379	4.58682
644	4.56825	3.54418	4.94249	3.32513	4.03523	3.46318	1.28698	3.85244	3.096	4.08909	5.06648	10.2914	4.62893	2.59256	6.7274	4.61333	3.22725	2.35012	5.05311	6.84366	3.14075	2.96401	4.7767	1.9658	2.54113	4.0542	4.15803	8.13552	6.3602779032012791	6.66844	3.32466	5.31156	4.88587	#NULL!	1.67466	5.33459	0.975726	3.7735	6.04134	11.7094	6.6454	4.97214	4.81053	5.11051	4.0955	2.001	3.03055	3.82765160292224	4.03909
657	4.18213	3.94552	4.54714	3.52978	4.29415	3.51822	1.433	3.14439	2.71988	4.15166	5.15993	8.76769	4.09941	2.8475	6.16824	5.25323	2.91002	1.68952	4.48207	6.37182	3.18726	3.03904	5.05477	2.36178	2.44325	3.85909	4.90674	8.53294	6.5350092298400719	6.46945	4.3165	5.9706	4.27968	2.83855	1.48498	5.73439	1.51203	3.64214	6.24727	10.4576	6.2095	5.04615	1.75626	5.15414	0.966398	1.32471	3.6344	5.7446065056443398	4.26802
664	4.46792	4.14033	5.37006	3.2678	4.55291	4.40412	1.2925	3.79889	2.86582	4.33677	5.13678	9.74984	5.77845	2.91823	7.08573	4.65916	3.43415	2.29946	4.8206	6.20275	3.36976	3.25876	4.44384	2.37044	2.6864	4.78439	4.66937	8.20039	6.581276224401571	4.74574	3.89378	6.68027	4.62018	2.05728	2.90197	4.19825	1.14638	4.75407	5.86982	10.2887	6.64195	5.37672	5.3743	4.79641	1.67099	2.62546	3.37176	4.8289653543288402	4.45289
669	4.01204	3.68044	4.91303	2.98209	3.60281	2.51388	1.1233	2.89432	2.84709	3.8813	4.91574	8.41587	3.45043	2.12405	6.41084	4.39906	3.21133	2.04555	4.30726	5.6696	2.568	3.09994	4.10272	2.27684	2.80045	3.30146	3.54545	7.87615	5.3549105073240719	3.92788	3.70587	5.63854	3.92014	2.23564	2.38407	5.23319	1.14188	3.89816	5.61627	9.73887	5.51618	5.06113	2.59066	5.17758	1.66482	1.03841	3.16448	4.8422067759811416	4.16205
677	4.66003	3.76985	5.70177	3.31892	4.84835	3.71958	1.84443	4.16182	3.29357	4.1599	5.47948	8.71879	4.57518	2.66124	6.46015	4.52482	3.13271	2.78337	4.63778	6.7781	3.74598	3.39125	4.43986	2.43311	2.72173	4.07425	4.59177	8.23972	5.083807687139271	6.01466	3.63071	6.09502	5.10512	2.17379	1.78794	5.66209	1.3952	3.97225	6.42174	10.8124	6.6786	3.83762	5.04027	4.79459	0.93606	3.41128	4.3065	5.0082200796079395	3.8901
684	4.93774	3.8077	6.13694	3.74464	4.95512	3.66195	1.70273	4.06801	2.98828	4.6742	5.56687	8.29685	4.95217	3.05561	7.32312	4.86258	3.63796	2.3586	4.87541	6.49898	3.48173	3.33024	4.60444	2.72426	3.23968	3.71822	3.02745	8.86551	6.3713505558879691	4.69575	4.57846	5.9985	4.49458	1.99247	1.8421	4.99234	1.4764	4.43179	6.38729	11.2039	6.37252	6.42356	4.46436	5.00487	0.34961	1.51516	4.1007	4.7329308545518405	4.81159
687	4.10673	3.57018	5.37327	2.76372	4.08637	2.92285	1.05997	3.09031	2.50141	4.10289	4.62609	8.5924	4.07078	2.45646	6.54118	4.51452	2.78537	1.6251	4.53185	5.64998	2.94844	2.93051	3.81209	2.2304	2.84882	3.37873	4.1802	7.61228	5.4823531803276699	5.23047	4.51209	5.74567	4.57959	1.99835	1.52248	4.21924	1.25726	3.89504	5.57253	9.49649	5.24342	4.93819	3.01918	4.0576	2.37112	1.65704	4.16796	3.9802264517291399	3.99723
692	4.17111	3.7258	5.69654	3.46161	4.17446	3.13644	1.28337	3.48214	2.51785	4.32457	4.47092	9.03405	4.43239	2.46757	7.2162	4.59558	3.37572	1.71382	4.76714	6.02884	2.87214	3.23366	4.03075	2.49002	3.41679	3.97749	4.60758	7.89549	6.2509450026253708	5.23977	5.04648	5.80212	3.96333	2.17321	1.51741	5.00634	1.36247	3.87995	5.56177	9.78698	5.34929	4.86699	2.54641	4.46436	1.6633	2.51663	3.13403	3.6572461246320409	4.37
694	4.47605	3.7857	5.75386	3.45843	4.35499	4.81091	1.70076	3.34421	3.17799	4.06663	5.1383	8.41262	4.21171	3.37198	6.07302	5.31034	3.50522	2.89925	4.98866	6.98657	3.04829	3.09279	5.01978	2.36039	2.72759	3.70264	5.06024	8.06495	6.8565099905094717	5.7657	4.39367	5.92274	5.44201	1.68257	2.8668	5.60684	1.47619	4.07614	6.20575	11.7566	7.8356	5.42392	4.78986	4.85003	5.33952	2.5644	3.29998	3.1855901172845393	4.16082
703	4.0948	3.80539	5.61954	3.56046	4.04479	2.29942	0.992647	3.5941	2.88876	4.03773	4.762	9.21824	3.48247	2.46196	7.11392	4.27534	3.25947	#NULL!	4.48994	6.01165	2.95124	3.11775	3.96697	2.2022	2.97596	3.66186	3.86104	8.07628	6.8766718604780719	3.77613	4.53324	5.2968	4.28177	2.25003	#NULL!	6.07818	0.984157	3.37635	5.75556	10.4421	5.40807	3.2565	#NULL!	4.35955	2.43487	#NULL!	3.27883	2.9737720860739416	4.09042
706	3.94673	3.65412	4.48889	2.7126	3.76565	2.67476	1.54624	3.77397	3.24153	3.80305	5.22304	7.77871	3.70265	3.16156	4.95201	4.22139	3.15539	1.92954	4.27177	6.10676	2.85996	3.06567	4.12046	2.09899	2.71334	3.23873	3.64224	8.22497	5.6375177451966705	5.32468	3.88613	5.22691	5.17431	2.07357	#NULL!	4.89922	1.11251	3.27522	5.64415	9.18814	5.10968	4.72792	3.66265	5.20843	2.5585	2.68831	4.19847	5.1383419416626399	4.24206
711	4.05868	3.55033	5.08768	3.36188	3.87777	2.85155	1.11007	3.14221	2.42562	4.11508	4.87591	7.70104	4.08167	1.81207	6.52232	4.3265	3.07903	1.16329	4.14406	5.41017	2.59764	2.77497	4.64563	2.40111	2.67341	3.14764	4.8677	7.86409	5.4645285460297712	3.62106	3.38684	4.73317	3.16408	#NULL!	2.08134	4.56281	0.824421	3.53865	5.57634	9.974	5.61551	4.75224	3.53476	4.47414	1.61533	#NULL!	3.21471	2.6983196385306401	4.05056
713	5.18617	4.92659	5.7206	3.84194	5.19427	3.8885	1.98227	4.29849	3.76383	4.62709	5.84706	9.27177	5.57156	3.48313	7.08005	5.04925	3.97911	2.80189	4.67445	7.34628	3.76802	3.43231	5.03152	2.53369	3.71057	3.80743	5.64561	8.70076	6.8902111815381417	4.43185	3.85461	5.09289	5.20861	2.24525	1.88912	6.11107	2.02547	3.94754	6.42841	10.3283	6.33033	4.82498	4.28293	4.98302	1.5794	2.16878	4.54223	3.7988238520283892	4.59348
714	5.11709	4.34235	5.68257	3.79957	4.94871	4.29887	1.77661	4.59519	3.49432	4.70082	5.19491	8.52635	3.82546	2.30204	7.09876	5.12071	3.56874	2.63244	4.49555	6.33475	4.25476	3.78319	4.51112	2.99413	2.92526	4.37323	4.05032	8.29442	5.0596126353519706	4.3604	4.22814	6.19369	4.20072	2.47987	2.06439	5.46338	2.40993	4.02263	6.18181	10.6742	6.38028	7.11775	2.91169	5.11707	2.18426	1.8434	2.54579	4.4453258959861408	4.62767
724	4.61432	3.83818	5.26456	2.96872	4.62706	3.78708	1.51109	3.2274	2.69195	4.17665	5.12708	8.76257	4.34317	3.07077	6.87338	4.73709	3.18827	2.04713	4.74089	6.41017	3.09051	3.27888	4.27389	2.38392	3.10976	3.69236	4.65102	7.79976	6.5455509556742717	5.73191	4.00524	5.26172	4.56064	1.59223	1.88313	5.68192	1.12496	3.29181	5.84322	10.7367	6.46583	5.12763	3.81303	4.92136	3.61175	2.15235	3.89444	5.2007183290794394	4.07146
725	4.22306	4.5311	5.51254	3.57856	4.32035	4.0067	1.62217	3.80147	3.27549	4.55282	4.9725	9.02197	4.81684	2.04706	7.13434	5.10269	3.50342	1.74535	4.99449	6.36298	3.43109	3.14144	4.32384	2.73064	2.96661	4.22309	5.78559	8.80417	7.2119904365799696	4.21297	4.311	6.27217	3.87916	2.50325	2.00474	4.28096	1.37833	4.01852	5.77538	10.2045	6.52196	3.8469	3.82126	5.37062	2.83385	1.21119	3.34559	3.0986126471864375	4.43554
733	4.32044	4.53248	5.72329	3.45428	4.45035	3.76766	1.52347	4.25521	3.23589	4.60508	5.37157	8.84822	4.2851	2.8507	6.79063	5.12819	4.00652	2.32752	4.40436	6.60133	3.20886	3.53986	4.66959	3.01523	3.30065	4.01003	5.44886	8.36651	5.7948695173102713	6.99773	4.69	5.98247	4.60671	2.34609	1.93702	5.03917	1.56023	3.93207	6.24831	10.9694	6.53826	4.75395	3.19301	4.98038	2.40049	2.72872	3.47947	6.5088141523856899	4.7484
741	4.59937	3.61181	5.10683	2.77342	4.55938	2.86593	1.39634	4.12159	2.47325	4.10074	5.0693	8.08641	3.90859	2.31027	7.08077	4.97862	3.39338	1.41305	4.1715	5.73179	3.18819	2.71726	3.78773	2.19685	3.01825	3.37586	3.70528	7.97601	6.1536005746369709	6.37916	4.02303	4.81536	3.87729	1.7137	1.75985	4.69634	0.994258	3.48703	5.72114	10.5782	5.44862	4.73502	3.59176	5.03603	1.1989	0.973359	3.63841	3.6317970107797426	4.14001
744	4.2388	4.17339	5.22024	3.01134	5.00044	5.07393	0.94315	4.04031	3.29564	3.76489	4.53251	9.57774	3.82212	3.05804	6.86148	4.92561	3.70301	1.84646	5.30582	5.66754	3.40364	3.52116	5.17745	2.83935	3.17301	3.8804	4.65298	8.344	7.2732170724361707	6.32772	5.31072	4.62597	4.59245	2.04684	2.5926	4.33226	1.69699	3.69908	6.19013	10.378	5.25477	5.32789	2.82928	5.14337	1.37849	1.55474	2.85646	2.8591331474589396	4.33578
754	4.70287	3.92019	4.83582	3.54543	4.68976	4.54889	1.7807	3.38769	3.17512	4.3196	5.39793	8.80515	3.99768	3.09148	5.96616	4.29484	3.25752	2.13517	4.07426	6.22782	3.56228	3.56897	4.93701	3.13352	2.6883	3.95249	4.37098	8.06392	7.4365330656479083	4.68333	3.91871	6.23964	4.46837	#NULL!	3.14301	5.21356	1.70469	4.06266	5.80139	9.88085	7.40603	5.48846	4.27923	4.87194	1.69987	3.12356	3.21235	2.0011146004831404	3.93913
766	5.01837	4.26828	6.88957	3.8438	5.33198	3.07582	1.7373	4.40667	3.65333	4.578	5.28441	8.47766	5.31705	3.40833	8.19147	5.1766	3.72023	2.21622	4.16534	6.78263	3.28654	3.92697	4.38085	2.70045	3.22972	4.8508	4.90496	8.50596	7.3451923288688707	5.5314	3.98008	6.20408	4.64871	1.89992	1.63452	4.97567	1.41626	4.27144	6.09487	10.7008	6.18728	6.53733	2.79801	5.26086	6.73367	1.5626	3.13296	4.7138835939825894	4.38233
770	3.97069	4.37012	5.6415	2.86665	4.07899	3.8049	1.20074	3.57167	2.49271	4.04129	4.2186	9.31318	3.47489	2.28728	6.84078	3.77314	2.98047	0.932901	4.57058	6.01882	2.70817	3.00278	4.01312	2.34806	2.88935	3.50394	3.92081	7.69691	7.6848223731136693	4.27692	3.47028	5.67786	3.87209	2.73893	1.67217	4.46311	0.919968	3.57871	5.41135	10.545	5.59352	3.27947	1.51648	4.72769	2.07309	2.98434	3.32818	5.6784425606855393	4.58052
771	4.41954	4.46128	5.66336	3.3035	4.21492	3.18492	1.54731	3.70671	3.47541	4.63524	4.92448	9.1335	4.08497	3.10946	7.24605	4.7357	3.5111	1.93399	4.68936	6.29822	3.45283	3.4094	4.12078	3.01391	3.14036	3.75414	4.6254	8.64413	7.5586032560891594	4.9764	3.85953	5.33023	4.59719	2.28238	1.54118	5.28526	1.26266	3.84383	6.13476	10.4628	5.77436	6.5867	2.98509	4.65772	1.2781	2.05829	2.80098	3.9196887368038404	5.02679
772	4.55259	4.36624	5.37144	3.25179	4.76294	5.27139	1.8202	4.27931	3.3591	4.43852	5.29051	9.16176	5.10841	2.9576	7.1102	5.40353	3.79558	1.9854	4.76418	6.31319	3.31431	3.31488	4.87863	2.45542	3.29769	3.98807	4.79864	8.77292	5.9081720413541694	5.10096	5.19411	6.08912	4.56991	2.2931	2.81883	4.1308	1.74906	4.22028	6.14044	10.7852	6.37412	4.51442	4.42324	5.11351	1.80066	2.53185	3.1094	3.4512845827052385	4.61224
791	4.14631	3.80017	5.023	3.27086	4.27739	3.34474	1.40211	4.06658	2.40718	4.17821	4.63204	8.42786	3.81416	2.4595	6.88197	4.41649	3.14815	2.51229	4.63037	6.20857	3.0964	3.48814	4.09572	2.28598	2.97247	4.10076	3.83325	8.01928	5.3523350822181692	6.34416	3.13962	5.91455	3.62771	#NULL!	1.78856	5.48937	1.07856	3.75289	5.80652	10.8355	5.49037	5.5182	2.38227	4.59895	1.51214	2.0687	4.11825	3.4675762199970408	4.30011
802	4.82588	4.72199	5.38132	4.10302	4.95974	3.22558	1.9198	3.79397	2.78297	4.38173	5.07462	8.49569	5.32093	2.98574	7.62811	5.13228	3.56046	1.6758	4.81497	6.31696	3.15302	3.68193	4.15793	2.47391	3.52263	4.51623	4.86158	8.47907	6.1297534829352704	4.70701	4.69452	5.60448	4.62401	2.0701	1.93468	4.89519	1.43402	3.95767	6.03804	11.0587	5.89926	5.0796	5.2442	5.12879	1.49411	4.92005	3.23882	3.4096105475428371	4.511
807	4.38886	4.25211	5.18795	3.36306	4.43954	3.54344	1.57047	3.79281	3.18177	4.74938	6.05971	7.94042	4.18074	2.47951	6.72554	4.36611	3.15303	1.42301	4.93943	6.531	3.41714	3.6544	5.16862	2.7311	3.5989	3.99659	5.116	7.85818	5.5442748592070705	5.18111	3.99481	5.98632	4.32249	#NULL!	1.62534	5.42809	1.50404	3.58526	7.90194	10.7272	6.00344	5.48432	3.40863	4.57749	1.52433	1.65968	3.74276	2.5876643650934397	4.51582
819	3.93448	4.35106	5.42136	3.12057	4.35473	3.87969	0.980957	3.77614	3.22699	3.9841	4.78316	8.51827	3.84344	2.98408	7.47177	4.49677	3.4107	1.78544	4.77483	6.54785	3.39853	3.50031	5.66638	2.50529	3.04706	3.51658	5.22845	8.12555	5.9652673341868683	4.82012	4.721	5.57269	4.36705	1.91548	1.81375	4.64043	1.39422	3.54172	6.18356	9.78355	5.78744	2.63133	2.27477	4.75944	0.92445	1.92719	3.89528	5.2435315314222404	4.33456
820	4.4403	4.05282	4.66169	4.05279	4.56169	3.55017	1.62406	3.86825	3.03901	4.42313	5.18363	8.97613	4.07254	2.94768	6.73397	4.53782	3.45886	1.92499	4.42329	6.37911	3.40766	3.11241	4.14397	2.46038	3.15326	3.97688	4.13887	8.55393	6.1873018292506705	5.1504	4.22189	5.53608	4.09616	1.95568	2.00082	5.02301	1.33537	3.76217	6.32366	10.6228	5.92864	5.75609	2.97244	5.43115	3.66763	1.31552	3.19558	5.1913043170286404	4.7045
823	5.05114	5.36058	5.99511	4.78438	4.68386	3.87906	1.82192	4.06516	3.88519	4.68525	5.95322	11.2003	5.4349	3.75195	7.18752	5.8246	4.24218	2.31375	5.52034	8.08533	3.89996	4.29205	6.02453	3.2111	3.55501	4.56354	6.27985	8.803	7.526470931877701	4.77296	4.7781	5.70325	4.87252	3.30484	2.5769	5.48063	2.44238	4.62095	6.91017	11.8868	7.36682	5.48557	4.33673	6.09887	4.47289	2.55327	4.64514	5.3979637129039899	4.99277
824	4.53588	3.45753	5.12808	3.82094	4.2898	3.1804	1.52294	4.32211	3.37455	4.27906	5.12617	9.44098	4.08549	3.26601	6.72425	4.58807	3.57892	1.93307	4.9252	6.4372	3.41686	3.80423	4.91913	2.75355	3.45124	4.5608	5.43009	8.18355	6.9937604925546699	4.724	4.90485	5.63903	4.64678	1.77275	2.15976	5.25159	1.38831	4.37762	6.31181	10.6592	7.45304	5.58526	3.75869	4.66685	3.79848	1.17408	3.98111	3.1525252723160393	4.82138
825	4.20559	4.09887	5.39246	3.12036	4.2061	2.92751	1.4354	3.33504	3.11607	4.54368	4.98699	8.91856	4.6308	2.86691	6.85484	4.87744	3.57648	1.89421	4.74718	6.57306	3.30021	4.34137	4.81938	3.17313	3.42333	4.20854	5.45073	8.61952	6.0907309311250701	5.59491	3.90406	5.18645	4.31459	2.35497	1.31708	4.84817	1.59945	3.68066	6.17958	10.1493	5.85659	4.56726	4.49406	4.73744	4.76973	2.82917	2.26479	3.6699035395736392	4.6781
826	5.80224	5.10483	5.98052	4.38394	5.97704	4.51007	2.54777	5.49701	3.64718	5.42616	6.44401	9.96669	6.26947	4.37128	7.98791	5.96527	4.11444	3.59641	5.43801	7.34596	4.20926	4.35412	6.10052	3.27118	4.0435	4.76533	7.13492	9.22171	7.4628340496869319	7.09053	5.10035	6.18368	6.16968	2.57601	2.67904	6.25897	2.40299	4.19982	7.06752	11.2205	6.94185	6.51961	6.20378	6.04224	3.6824	2.57564	4.51761	4.4914340722597395	5.1455
828	4.74541	4.55518	5.37715	3.81796	4.96224	4.51744	2.07483	4.6668	3.12476	4.76006	5.47632	9.47335	4.77374	2.51316	7.29768	5.40061	3.30768	2.12214	4.98774	6.87686	3.27477	3.62695	4.8526	3.05353	4.08686	4.22857	5.27932	8.13552	5.5032472224465687	4.53342	4.72824	6.1194	4.71966	2.51514	2.19482	5.82644	2.08925	3.91433	6.06181	10.8982	6.25955	5.87587	3.7298	5.36295	2.89212	3.24155	4.14324	2.6937839486222406	4.8101
830	4.20872	4.56683	5.20122	3.91731	4.36074	2.59049	1.22796	3.61449	3.05329	4.59289	5.86877	8.7358	4.09999	2.34324	7.40631	4.38889	3.16184	#NULL!	4.1128	6.00706	2.95093	3.03143	4.32793	2.19194	3.68788	3.10326	4.81751	7.86227	5.9857730845062695	5.24052	4.86223	5.24557	4.32524	1.55042	1.46173	4.86858	1.34313	2.45083	5.77655	9.88678	5.35626	5.05748	3.49909	4.47652	1.90258	2.61928	2.51578	3.9916819796592411	4.13053
836	4.17554	3.20522	5.14037	2.74234	4.23825	3.76913	1.28105	3.98971	3.43836	4.34784	5.15419	8.40224	4.43818	3.16468	7.34271	4.47141	3.29103	2.7335	5.13521	6.24704	3.1494	3.67751	5.82828	2.05594	3.17254	3.73575	5.49204	8.32973	6.8130764835077704	4.99963	3.61519	5.73487	4.88094	1.85206	1.86345	4.08654	1.60257	4.09509	5.60775	10.8476	6.06487	4.95153	3.0301	4.72693	1.94621	2.19041	3.44136	5.536659944638739	4.45611
840	4.6989	4.99376	4.90743	2.70465	4.87481	4.84832	1.81607	4.53678	3.08074	4.39978	5.36411	9.81905	5.29789	2.89674	6.56745	5.0772	3.49337	2.40659	4.75574	6.40891	3.11941	2.97199	5.09326	1.98732	3.21363	3.89065	4.6282	8.43382	5.949931974831471	4.40783	4.57889	6.02872	5.42206	2.70206	3.02912	4.95386	1.4305	3.65843	5.88241	10.6003	6.46453	4.19937	5.05807	5.04952	2.45534	1.91856	4.5134	3.4758728253090383	4.30309
847	4.01124	4.15711	5.00864	2.41764	4.00868	3.80781	1.49683	3.44083	2.7893	4.37685	4.60539	9.28127	4.39124	2.68466	6.77545	4.8331	3.04241	2.40429	4.3339	5.82045	2.68588	3.29563	4.69076	2.67713	3.28068	3.98465	4.78911	8.17238	Excluded	4.76309	4.32394	5.68446	3.78614	#NULL!	2.19093	5.04164	1.51871	3.65171	5.83571	10.5737	5.34929	4.84271	3.98395	4.91091	1.4446	1.06719	2.75539	3.4007576208453405	4.24514
848	5.22406	4.15276	5.8536	3.68744	5.31484	3.52262	2.08343	4.88204	3.30507	4.99001	5.52881	9.58681	4.51399	3.07629	7.42771	4.72178	3.97235	2.61128	4.97962	7.09439	3.97281	4.03176	5.41131	3.52706	3.74792	4.34554	4.94609	9.10272	7.5251227709595208	4.86333	4.62431	6.02588	4.95197	2.60041	1.66731	6.43362	1.74982	4.16769	6.56664	10.3191	5.44252	4.9944	2.68222	4.56353	5.67059	1.85134	3.23287	5.5275404063028404	5.15534
851	4.09897	2.60965	4.94211	3.63406	3.95366	4.20978	1.52232	3.91199	3.00247	4.04755	5.18655	9.10901	3.59446	2.86084	6.35204	4.0572	3.26699	2.6166	4.76951	6.38505	3.45793	3.61881	4.54445	2.51511	2.85643	4.32241	3.16932	8.29491	5.3519214233336685	4.25039	3.81744	6.20018	4.62684	2.55796	2.28239	3.47516	1.87074	4.33504	5.88086	10.3757	6.32904	5.39153	3.04027	4.8212	1.78895	1.36226	3.67717	3.710019746875338	4.48487
853	5.15381	4.22245	5.6563	2.63111	5.10179	4.57127	2.01199	4.49959	3.86975	4.84161	5.89094	9.07624	5.08794	3.19929	7.17606	4.74025	3.80377	2.48073	4.55952	7.29618	4.13671	3.53068	5.41485	2.90206	3.68862	3.823	5.93455	8.64546	6.3903685796540701	6.93243	3.99913	6.05783	6.12917	2.07986	2.14601	6.01135	2.16352	4.53087	6.66145	10.9187	7.246	5.88831	4.11874	5.58208	3.87601	2.93388	3.64413	3.4243428688546422	4.48416
855	4.53191	4.02379	5.53626	3.56666	4.63936	2.27409	1.60972	4.31735	3.08745	4.5253	5.08279	8.62637	4.43093	2.5835	7.63055	5.29302	3.21274	2.03203	4.588	6.67166	3.47731	3.47224	4.57729	2.55341	3.43786	3.50425	4.70963	8.67221	5.061128896872769	6.79485	5.30985	4.64442	4.03903	#NULL!	2.03092	4.98386	1.49045	4.20482	6.00021	10.9214	5.90559	5.65889	5.13876	4.90331	5.2317	2.06032	3.63922	4.2441275199526416	4.69196
859	3.80981	3.50004	4.39544	2.95424	3.92969	2.79788	1.20288	3.72716	2.61622	4.18164	4.99319	8.07473	3.53103	1.98588	6.67757	4.32695	3.29027	2.2314	3.9617	6.01834	2.76842	3.22407	5.55156	2.28907	2.59783	3.85326	4.23049	8.21618	5.9148551011156707	4.81665	4.55637	5.81326	4.17926	1.58301	1.41683	4.14796	1.30718	3.7379	5.52988	10.5765	5.63175	5.7233	4.46539	4.76457	1.5854	2.14282	2.3849	1.9022339466302383	4.18558
871	4.56394	3.5916	5.67345	3.88593	4.97166	5.02944	1.63264	3.62372	3.25738	4.39893	5.46954	9.16714	4.34098	3.46045	7.7338	4.93153	3.28388	1.87435	4.79845	6.38576	3.18133	3.21658	5.10737	2.44012	2.86504	3.19579	5.00171	8.56217	6.79478762873467	4.27566	2.79291	5.80447	4.87366	1.91891	3.23017	4.47482	1.75071	3.91378	6.42227	10.7439	5.87313	5.76026	3.99004	5.18038	5.44965	2.24587	4.52128	3.4796946331147383	4.71575
883	4.39147	4.49354	5.38033	2.89502	4.51495	4.02739	1.27667	4.1941	2.9117	4.42825	5.17311	8.73357	3.91186	1.99077	7.01797	5.16211	3.72807	1.77291	5.12819	6.13913	3.23789	3.16551	4.21077	2.33158	2.99977	4.29455	4.1443	8.52565	5.3169411201085692	6.46701	4.56343	5.15022	4.32374	2.17025	1.98789	5.3845	1.2053	4.10145	5.44595	11.0698	5.78343	4.98078	2.9047	5.12944	2.36789	1.59826	3.62557	3.0572972063046397	4.83213
885	4.10799	3.33682	5.07785	3.33457	3.80422	2.54503	0.999308	2.6192	2.67586	4.14953	4.94342	8.26759	4.07725	2.60141	6.41107	4.8105	3.0566	2.01573	5.16645	5.89671	2.86153	2.92154	4.20982	2.51537	2.6027	3.78112	4.26555	7.22334	5.2431135252237713	4.73271	4.27011	5.5362	3.97331	1.5448	1.72263	4.56964	1.24499	3.69929	5.78162	9.93677	5.55103	4.86106	2.4281	4.69402	0.989807	1.30902	2.76787	4.370343533211841	4.35721
887	4.89132	4.26063	5.53322	3.67755	4.7862	3.83185	1.85863	4.49457	3.35592	4.23588	5.31104	8.76193	4.7655	3.35823	6.79555	4.77019	3.587	1.50379	4.83376	6.64676	3.50769	3.39653	5.40148	2.17105	3.56884	4.23436	4.96684	8.56216	7.7205454786729701	6.32664	5.62642	6.14822	4.81477	2.53099	1.41756	5.07259	1.34072	3.49315	6.20737	10.8499	5.74554	4.62181	3.49773	4.98254	2.30055	2.39973	4.0715	4.0958012207427394	4.74557
897	4.23543	5.40325	4.60136	3.32094	3.91841	2.90632	1.06953	3.33379	2.83972	4.01023	4.6914	8.93681	4.0812	2.84111	6.98982	4.28786	3.12962	#NULL!	4.25331	5.4503	2.70526	2.60814	4.73735	1.89127	2.48325	3.33654	4.50101	7.8708	6.3580704355234721	4.0364	3.49216	4.86438	3.71768	1.63613	1.74951	4.04124	0.866111	3.521	5.93747	10.1357	5.49818	5.28279	2.73016	4.96566	4.28327	0.913704	2.07402	3.5210644850258412	3.96601
901	4.00914	3.20385	4.23631	2.87185	3.67532	3.33779	1.16574	3.61611	2.73856	4.09105	7.07383	8.23115	3.81935	1.88502	5.48963	3.97724	3.07749	1.1143	3.08945	5.35805	2.64001	2.1278	4.64956	1.67043	3.09811	3.16125	3.91168	7.87562	5.7307404399906714	4.25778	3.65774	5.03506	3.99606	#NULL!	1.00102	3.9986	0.705923	3.03659	5.4055	10.1678	5.62032	5.14765	3.39035	3.90901	2.01243	#NULL!	2.82097	1.6224336588756396	3.67969
911	4.24408	4.34755	5.48913	3.22986	4.42613	4.60932	1.58774	3.86063	3.20021	4.4435	5.39165	8.87866	4.42567	2.65375	7.79337	4.21795	3.43922	2.15776	4.59441	6.78094	3.27127	3.6078	5.08516	2.68853	3.39245	3.96178	5.92616	7.76777	6.7933189745298312	4.03	4.09575	4.89376	4.95839	2.39178	2.38833	4.92879	1.35863	3.78186	6.43051	10.2378	5.64575	5.05111	2.88937	4.74254	2.33066	1.88576	3.47987	4.7320833219201397	4.35379
917	4.20123	3.76914	4.64012	3.06472	4.20709	3.0112	1.45219	3.88398	2.36757	4.19994	4.77704	8.36373	4.34922	2.49095	6.83317	3.64518	3.63167	2.72229	4.35256	6.52541	3.19419	3.19709	4.80137	2.36228	3.211	4.21802	4.83143	8.1834	5.0559929764534699	6.2361	3.97621	4.9271	3.87341	2.42538	1.78465	4.94022	1.18835	3.61749	5.88143	10.6333	6.30569	4.72718	3.40958	4.93138	1.71436	2.69903	3.16567	4.0435364263664386	3.94438
920	4.11772	3.96033	4.17359	3.31976	3.87227	2.62458	1.05142	3.10838	2.60254	4.18509	4.68373	8.26414	4.01933	1.99539	6.06064	4.34499	3.3561	2.26599	4.15506	6.03563	2.79025	2.83242	4.17177	2.14664	3.13277	3.48913	5.05868	8.06838	5.4113701107998731	5.76085	4.0871	4.57234	3.24608	1.88307	1.64794	4.96377	1.03617	3.67491	5.25702	10.6335	6.00716	4.63544	2.33263	4.37446	1.19624	#NULL!	2.78113	2.4414916140713427	3.9951
923	4.71977	3.69047	5.01861	3.34364	4.65446	4.36191	1.76722	4.11163	3.37364	4.44509	5.62534	9.35698	4.58256	2.78281	6.64642	4.84475	3.58097	2.877	4.40085	6.40052	3.37411	3.26005	4.60571	2.37619	3.47366	4.33595	4.09565	8.94166	7.1046676817858705	4.7993	5.01366	6.29615	4.76368	2.31926	2.60422	4.92284	1.55655	4.03904	5.84169	10.337	6.45688	5.22792	4.06938	4.43028	2.51328	1.30607	3.95422	3.7314170130433415	4.73108
930	4.07928	4.24763	5.00029	2.7237	4.08143	3.14358	1.03738	3.64959	2.61417	3.92538	4.55065	9.65995	4.33825	3.22467	6.67321	4.55097	3.26618	1.57715	4.6501	6.15842	2.99659	3.05919	4.68685	1.93046	2.84676	3.6205	4.44321	8.52929	7.7901342288399613	3.72869	3.55611	5.41688	4.35961	2.07854	1.91201	4.47638	0.923389	3.67814	5.96785	10.7254	5.52357	5.21309	3.12178	4.83072	2.6964	1.94465	3.66967	2.1798854037065394	4.81642
941	4.18023	3.99542	5.12407	2.09162	4.11496	2.34144	1.24819	3.21664	2.68042	4.51614	5.12102	8.73582	3.72879	2.78935	7.08001	4.89668	3.27922	1.60732	4.67373	6.03756	2.74413	3.3584	4.92439	2.66512	3.42277	3.67903	4.8541	8.15129	6.4458214292048703	7.01353	4.80157	4.75873	3.7698	1.65289	1.78425	5.25233	1.22216	4.20983	5.88726	10.4448	6.02507	5.11952	3.11944	4.37491	2.6087	1.14713	2.51335	5.9196319325922406	4.30692
950	4.2915	4.71358	5.4571	3.82685	4.41991	3.76241	1.62581	3.65428	3.16606	4.38276	5.0752	9.24914	4.28861	2.74524	7.20086	4.52757	3.64572	2.21881	4.99447	6.31985	3.05241	3.89432	4.0112	2.84027	3.54666	4.0573	4.29193	8.3893	7.5713401598638601	5.63311	3.32025	6.40792	4.07135	1.80561	2.22602	5.11344	1.72322	4.22288	6.13878	10.0437	5.48391	2.97125	3.05319	4.88778	2.17023	2.0642	3.13494	3.1478315761645912	4.67552
959	4.41561	3.41612	5.27414	3.32639	4.55554	3.19475	1.65409	3.29571	2.91581	3.99765	5.06237	8.49835	4.05881	2.59588	6.5909	4.11958	2.89791	1.94223	4.65427	6.67039	3.23192	3.53948	4.40014	2.29112	3.71149	3.59387	4.87906	7.933	5.7187119037535696	4.24512	3.55097	5.4718	4.3712	2.02441	2.44053	4.36982	1.32887	3.36499	6.10271	10.5019	6.09335	3.86031	2.74333	4.86957	1.68137	1.95943	3.05639	4.1483894084141415	3.46655
964	6.19356	4.94747	6.20123	4.22675	6.3167	4.42809	3.12059	5.38637	4.43221	5.63967	6.95943	10.4399	6.24547	3.93394	8.18466	5.9381	4.51906	3.85809	5.99414	7.7951	4.86728	4.45462	5.54886	3.832	4.67026	5.60777	6.16845	9.48601	6.9303883222385716	5.80278	4.94792	7.07605	6.35218	2.98304	3.37084	7.3541	2.85608	5.12635	7.30906	11.3179	7.32863	6.14158	4.37629	6.89524	2.93796	1.88442	6.28629	3.8243354246794401	5.48468
971	4.39244	3.88728	4.97998	3.47658	4.26453	2.17268	1.25022	4.05855	3.16048	4.27241	5.15601	9.10793	3.71032	2.41152	7.10225	4.02154	3.38326	1.5795	3.9443	6.1662	3.10324	3.37245	4.51568	2.50958	2.90395	4.15909	4.02205	8.50529	6.5913537731523126	4.77601	3.69464	5.04105	4.30052	#NULL!	1.9349	5.22855	1.39694	4.20297	5.91587	10.4574	5.95136	5.49236	3.35922	4.71327	2.92688	1.72002	3.48365	2.1815940831021394	4.80156
977	4.83248	4.5007	5.39199	3.87435	4.94875	4.92684	2.01863	4.45783	3.03219	4.46203	5.82755	8.77186	4.94407	3.31253	6.59564	5.46768	3.4309	2.91047	5.46475	6.6488	3.78836	3.54297	4.76087	2.33044	3.1771	3.37348	5.21805	8.91447	5.8312467937037704	6.23181	4.47761	5.41057	4.61919	2.37499	2.98935	4.46213	1.85518	4.37007	6.07588	10.3903	5.99755	6.38003	1.58108	5.36505	0.789989	2.73507	4.04068	3.6052520292487391	5.02799
978	3.97135	4.32745	5.15223	3.09099	4.0834	3.03603	1.08894	3.42045	3.40982	4.42759	4.75258	8.92056	4.12958	2.33437	7.59521	4.69735	3.29011	1.88535	4.96182	6.19649	3.0373	3.87861	4.58034	3.08013	3.05315	3.34321	4.5242	7.98525	6.0127216342102701	6.40632	4.18431	5.82286	3.96232	1.72615	1.62486	3.59262	1.77523	4.42475	5.62708	10.9038	6.30237	6.66171	2.87104	4.779	3.47632	2.02556	3.52858	4.6459543441771398	4.90546
989	4.55841	4.29779	4.8603	4.09496	4.4949	4.09182	1.65894	4.02429	3.36152	4.70408	4.7897	8.61425	4.45782	2.81989	6.69443	5.41152	3.95579	1.9105	4.07213	6.6151	3.59279	3.56515	6.23275	3.00547	3.44523	3.96427	4.7784	8.82376	6.36307032947877	6.97764	4.35175	6.24808	4.70847	1.60354	2.36751	5.26106	1.40695	3.48962	6.59555	10.1168	6.39778	5.34548	2.96965	4.84344	1.51128	1.82857	3.7847	4.0612917080634414	5.20907
997	4.31055	4.20528	5.17717	3.63058	4.32555	3.58808	1.56693	3.39492	3.51425	4.67316	5.14666	9.31222	3.84783	2.74563	7.37246	4.66558	2.82693	2.1707	4.43257	6.16778	3.50586	3.50483	5.27442	2.79499	3.19876	4.32969	4.62729	8.68372	6.5593089746256696	4.41523	4.37853	6.09415	4.18335	2.28913	1.9376	5.21368	1.92979	3.93658	5.913	10.467	6.44668	5.47637	3.79471	5.1923	4.06724	2.32209	4.46275	3.426430788942239	4.78281
1002	4.89349	4.56279	5.90657	3.91227	5.25798	4.05489	1.836	4.99538	3.01288	4.69703	5.37276	9.42514	4.48449	3.56673	7.776	5.21948	4.3234	3.18724	5.23511	6.90295	3.6029	3.68925	5.81266	2.838	3.74956	4.3771	5.29384	9.20296	7.1276842295936715	7.16876	4.56746	6.4693	4.5058	2.68614	2.25858	5.08583	1.3476	4.12511	6.77178	10.9419	6.39083	5.478	3.6558	5.62115	4.56948	1.1692	4.1181	2.8659694972435408	5.04324
1004	4.07801	3.9644	5.56826	3.17208	4.04261	2.78737	1.11065	2.50445	2.76821	4.15979	4.9728	8.6193	#NULL!	2.61548	6.55676	4.52267	3.30628	2.09303	4.37716	5.92309	2.77243	3.39839	4.39405	2.80585	3.4751	4.00875	3.59698	8.23728	5.2123482790887712	4.96971	3.20183	5.13385	3.8394	2.05533	1.626	5.37976	1.35067	3.50653	5.44965	10.0468	6.05551	5.73284	2.07538	4.28585	1.12671	2.0064	2.62684	3.2478534639902432	4.17868
1005	4.11754	4.1429	5.23748	3.07314	4.15863	3.49316	1.28647	3.42175	2.91385	4.15389	5.08417	8.85656	4.09138	2.58892	6.43857	4.20148	3.17036	1.49597	4.59054	6.00298	3.05721	2.96534	3.69767	2.00713	3.31343	3.53451	4.15938	8.42322	5.6198847759445707	5.96981	3.65836	5.64742	4.85491	#NULL!	#NULL!	5.15503	1.10677	3.1273	5.75629	9.9502	5.5477	5.46725	2.24139	4.75051	1.35429	2.07313	3.03966	2.2700822951422421	4.26715
1011	4.61682	3.75562	5.7296	3.54142	4.88063	3.83611	1.56494	4.34647	2.93006	4.32538	5.18416	9.24906	4.76345	3.12455	7.76954	4.86328	3.41366	2.8245	4.46644	6.6139	3.1321	3.16715	4.13058	2.32816	3.14481	4.21489	4.79591	8.52398	Excluded	4.60942	4.33959	5.43322	4.91368	2.54387	2.88374	5.25505	1.37894	4.43168	6.04069	10.01	6.16623	4.05048	3.02108	5.10331	2.17711	2.82527	4.15979	2.3433458582066398	4.40573
1013	3.88396	3.96695	4.88189	2.81835	4.24228	3.51852	0.796843	2.8596	2.32459	4.03982	4.28479	8.46759	4.2018	2.26734	6.32631	4.1805	2.92496	#NULL!	3.70711	5.16667	2.60075	2.22312	3.81593	1.64693	2.23506	2.98377	4.50567	8.02483	6.6541017346839704	5.64868	4.37111	5.02421	3.84089	1.88573	1.26291	3.79103	#NULL!	3.23944	5.32126	9.35064	5.90903	4.77962	2.97243	3.9122	0.752752	#NULL!	3.45463	3.3563950126008391	4.12998
1023	4.27742	4.41437	5.37137	3.49636	4.15082	3.46421	1.54525	4.25789	3.59867	4.1815	5.24916	8.92666	4.28027	2.3413	6.43336	4.3471	3.49585	2.18278	4.9393	6.43417	2.98259	3.63606	5.3668	2.27772	2.51624	4.08439	5.40949	8.17591	6.3279486285925222	4.28052	4.2489	6.07339	4.08922	1.81863	2.64137	4.91763	1.53567	4.59753	5.8005	10.428	6.52703	5.6488	3.15433	4.61614	2.43446	1.32417	3.46506	4.3196363621798914	4.22281
1028	5.21432	4.01043	6.09929	4.04665	5.31831	3.51564	2.2006	4.95623	3.99209	4.84082	5.94831	9.5523	5.13282	3.28498	8.67621	4.61145	4.02512	2.67637	4.86694	7.01663	4.18295	4.42762	6.89899	2.77485	3.79303	4.32925	4.01438	9.3924	5.3464159148404216	6.52654	5.96223	5.35247	5.32529	3.16967	1.64141	4.91264	2.11084	4.2809	6.6756	11.2214	6.59085	6.055	4.94094	6.04224	2.39914	2.15196	3.88407	3.5060066041042925	5.25297
1029	4.06269	4.39609	4.53542	2.47318	4.31563	3.69597	1.42582	3.79569	2.84868	3.75079	4.51335	8.35272	4.37706	2.92764	7.00011	4.28577	3.21972	2.14559	4.4796	6.28622	3.15696	2.77445	4.97514	1.61878	2.62703	3.6563	5.35232	8.49295	6.711697193683972	4.20542	3.54254	5.36004	4.35343	2.44152	1.55156	4.73696	1.10576	3.56253	5.74888	10.014	5.55598	3.68888	3.07547	5.1343	1.25852	1.4359	3.4478	2.8811728280443405	3.93841
1047	4.81595	4.94915	4.8183	3.97997	4.39852	3.39174	1.39861	3.87478	2.81002	3.91933	5.53213	8.97077	4.61336	2.45715	6.27934	4.50529	3.20847	1.10548	4.56898	6.18101	3.36413	2.4356	4.55752	1.75204	2.98539	3.35705	5.35273	8.32867	7.3287036712313318	4.05445	3.61742	4.60368	3.98128	1.84361	2.29831	5.92986	0.768881	3.61493	5.97643	9.73613	5.8164	4.71597	1.96647	5.23705	1.31192	1.20617	3.5768	1.8438922956807426	4.1609
1052	4.18015	3.51899	4.7114	3.2597	3.96898	2.48548	0.924593	3.2593	2.44012	3.93114	4.72367	8.30889	4.19285	2.05274	6.31869	4.43063	2.79007	0.939135	4.12778	5.53086	2.78408	2.74411	4.31133	1.91875	2.73717	3.16297	4.95883	8.09626	4.5869347031761718	5.67099	4.08033	5.20078	4.05052	1.5248	1.55029	4.73428	0.871725	3.48448	5.56091	10.4107	5.61621	5.63761	3.45363	4.54165	1.28695	1.23946	3.22387	3.7115076052547402	4.0904
1059	4.69924	4.99384	5.44946	3.59404	4.80345	3.66195	1.68235	3.5562	3.11922	4.54185	5.1173	7.86283	4.92904	3.16632	7.19839	5.28858	3.40913	2.97818	4.64073	6.60018	3.58576	3.25781	4.64616	3.05529	3.30045	4.19877	6.10048	8.66086	7.403258843106971	6.45075	3.96513	6.12586	4.47903	#NULL!	1.86635	5.73484	1.47386	3.13754	6.53406	11.4551	6.398	4.42567	1.95154	5.17526	1.91009	2.68726	3.25391	3.7868286140627387	4.81681
1061	3.76763	4.84396	5.17173	2.46839	3.82787	2.13682	1.13418	3.05331	2.87703	4.01358	4.67965	7.73665	4.04039	2.40559	7.09578	4.32264	3.13335	2.12166	4.55128	5.84961	2.87343	3.34289	4.6481	2.40117	2.15491	3.67241	4.83871	8.03291	5.6941998491067709	5.17345	3.8767	5.05674	4.21523	1.59104	1.88456	4.90694	1.24421	3.83471	6.03899	10.5997	4.9824	3.30439	1.21866	4.58388	4.9892	2.3651	2.30289	3.503492415703239	4.04135
1065	4.20823	3.88113	5.12372	2.91854	4.19733	3.81723	1.5134	3.48843	2.71586	4.58596	5.11671	8.81699	4.09699	2.57461	6.53531	4.98295	3.56097	2.32984	4.59366	6.11074	3.12753	3.46663	3.56801	2.7118	2.82065	3.93939	4.27608	8.63591	6.1112515436244701	4.91193	4.52338	5.55935	3.81183	2.41575	2.49771	4.26747	1.21423	3.80192	6.23521	10.7473	6.17034	5.86592	2.85304	4.91795	1.53787	1.5441	2.81577	4.1803471792526405	5.08586
1068	4.60158	3.34537	5.73308	3.10629	4.75501	3.11393	1.68303	4.21006	3.57973	4.94842	5.1581	9.58996	5.77276	3.03766	8.47927	5.02914	3.50132	2.28084	4.70762	6.8594	3.4564	3.37695	4.93673	3.01556	3.3551	4.42286	6.10246	8.42912	6.8697265743696692	4.43637	4.84991	5.58262	4.69318	3.91332	2.1155	5.15977	1.47433	3.90414	6.31978	10.883	6.26608	3.29315	4.97916	5.34885	1.67188	1.87926	4.0849	4.4285924487764401	4.59395
1069	4.63307	4.40552	5.55428	3.55616	4.55258	3.15097	1.62555	3.78859	3.63313	4.58074	4.9713	9.1285	5.0279	2.56075	8.059	4.99029	3.39705	2.05538	4.98211	6.16467	3.11346	3.28038	4.74464	2.70215	3.8271	3.66853	7.05811	8.31242	5.3933302759766706	5.34083	4.79324	6.09033	5.03878	2.55294	2.16574	5.05418	1.48203	4.13201	5.91118	10.826	5.6268	6.44157	5.19419	5.06248	1.75654	3.34855	3.57052	4.4799232665160389	4.52322
1088	3.84946	3.79866	4.79906	2.79421	3.76743	2.45123	1.20932	3.21392	2.52425	4.22016	5.86964	8.69988	4.42594	1.87874	7.14345	4.68836	2.82904	1.34439	4.76188	6.14599	3.00754	3.17053	4.26205	2.49124	2.39062	3.17269	4.97316	8.03339	5.2011587884998702	6.5935	4.13606	5.66465	5.01183	#NULL!	1.37045	5.00172	1.14388	3.89942	6.05423	10.1786	5.68101	3.56158	#NULL!	4.70367	1.11736	1.99499	3.38235	2.5728093659621405	4.59794
1090	5.40428	4.37905	6.06729	4.26298	5.69076	3.66519	2.39076	4.73518	3.25682	5.05539	5.86763	8.81035	5.5849	3.17889	7.66815	5.6548	4.08759	2.60639	5.02332	6.7987	3.87642	3.90929	4.60623	3.04827	3.54054	5.33319	4.47666	8.84295	5.5193923893035715	4.29869	6.06869	6.18662	4.34297	2.49227	2.12064	5.76027	1.74157	4.16386	6.331	10.5195	6.02189	5.10205	2.26198	5.32466	1.98177	1.11002	3.15534	4.9226984265613414	4.86796
1094	4.62894	3.97521	5.23725	2.32538	5.24182	2.34889	1.76512	4.94534	3.01503	4.45653	5.06461	7.88983	4.26297	2.86998	7.66425	4.04672	3.5805	1.397	4.40427	6.49322	3.58586	4.39375	3.98619	2.23735	2.97356	4.28328	4.33689	8.15055	5.5029023716978704	5.87367	5.20606	5.32353	6.324	2.93994	1.02684	4.98492	1.72692	4.04556	5.47213	10.0288	6.24664	4.44796	3.16682	4.66559	3.77049	1.03805	3.3563	2.5995916615261394	5.66557
1095	4.09009	4.07679	5.47508	3.70139	4.39363	2.5421	1.36049	3.32525	2.86469	4.34942	4.9523	8.14701	4.1027	2.60138	7.04146	4.53907	3.67312	2.32068	4.4553	6.29326	3.0759	3.83106	4.37515	2.84134	3.24949	3.98645	4.98997	8.36271	5.5822705988273702	5.21604	3.93656	5.49625	4.05333	1.64411	1.30394	5.94171	1.47677	3.64959	5.86497	10.6653	5.37035	4.80727	3.42556	5.07104	0.995928	1.60413	3.4886	3.2927430223887399	4.35129
1104	4.27973	3.43667	5.17213	3.10373	4.12675	3.96648	0.982515	3.54559	2.8347	4.09362	4.7246	9.72717	4.12771	3.25964	7.43665	4.52698	3.36376	2.19245	4.59073	6.15529	2.57587	3.24102	4.31641	2.35944	2.64632	3.41032	3.46127	8.63912	7.7357623672963305	6.40944	4.53795	4.84153	4.20884	#NULL!	1.91341	5.01276	1.27282	3.65445	5.83012	10.3185	5.4489	5.38408	3.27995	4.49331	2.15731	2.20011	3.43808	3.6621696200855394	4.61527
1199	4.92002	5.07665	5.54223	3.50299	5.0172	4.78341	1.60692	3.64252	3.04462	4.47335	5.55716	9.29455	5.44171	3.18131	8.03792	5.33892	3.84709	2.22361	4.78856	6.58238	3.33239	2.84286	4.67401	1.85734	3.16794	4.01088	6.31416	8.67132	7.2661095066402721	4.57794	4.29085	5.93224	5.30995	1.7636	2.62603	5.45552	1.96463	4.71469	5.95206	11.0029	6.26367	6.36786	4.50132	5.23034	2.34945	2.82601	4.39979	3.4089630436025407	4.10811
2952	4.64305	4.68179	5.44163	3.85104	4.5936	3.54425	1.70191	4.19853	3.10652	4.43533	5.21742	9.07679	4.46319	2.99967	7.47319	4.70954	3.65179	3.12338	4.56263	6.92135	3.25311	3.47198	5.17402	2.71645	3.31927	4.6511	4.72009	8.54826	6.6928353460281711	5.71345	4.10357	5.96687	4.44149	2.75314	1.16078	5.79301	1.56342	3.78485	6.35068	10.7525	6.40755	3.0248	2.16503	5.50354	1.38924	1.91382	4.24279	2.2689872560690403	4.73928
3021	5.23637	3.67351	5.35086	3.29274	5.34743	3.04421	1.94064	5.02321	3.62267	4.57344	6.66925	8.63706	4.5916	3.69627	7.30913	5.22144	3.38347	3.19825	4.7462	6.89153	3.99757	4.28227	5.86726	3.24505	3.77532	4.72062	4.77129	8.63204	4.7377411387278707	5.45928	5.16965	6.2523	5.30945	#NULL!	2.2572	5.33843	2.30589	4.16215	6.69784	10.7569	6.7076	7.56492	5.58052	5.38052	2.23829	2.54003	4.1495	4.7648527627545398	4.95307
3062	4.10831	4.60887	5.17799	2.83001	4.24913	3.13492	1.47944	3.7641	2.28928	4.31164	4.63085	8.62285	4.10601	2.41545	6.32327	4.59779	3.03182	1.22044	4.94953	5.92971	3.22321	3.48148	4.00492	2.55751	3.18812	3.57248	4.13147	8.58494	6.0320771789969703	5.86216	4.01052	5.68114	3.98429	2.4955	1.75478	4.31746	1.16301	3.19206	5.67003	10.7309	5.64902	4.12824	4.2228	5.49213	1.64065	2.99489	2.72104	4.3408396834411391	4.68846
3067	4.57126	4.03941	4.5117	3.21937	4.2996	3.39931	1.39026	3.71692	2.37086	4.14314	4.8926	10.3109	3.96453	3.06787	6.66946	3.74578	3.09432	1.54891	4.64156	5.80513	3.14799	2.75938	3.40524	2.4679	2.43885	4.02261	3.89524	8.29183	7.2838639970081696	4.67624	4.42521	6.04514	4.0555	1.87627	1.41402	4.57932	1.1185	3.52873	5.55641	10.0094	5.61126	5.0132	4.07929	4.8007	0.506981	1.33944	2.91709	3.5236065623444381	4.35736
3186	4.63705	4.49939	5.53254	4.05521	4.83	3.66195	1.80061	4.28996	3.01437	4.44542	5.0315	8.62021	4.55145	3.38878	7.81882	5.06941	3.9497	3.37462	4.57182	6.67242	3.74856	3.56756	4.10193	2.87322	3.60336	4.53087	5.38227	8.64647	5.6662295716489721	5.95058	4.29662	5.18174	5.44822	1.74668	1.82835	5.80428	1.9525	4.09006	6.46007	10.74	6.0921	3.67873	3.18725	5.11387	1.99561	2.70286	3.90292	2.8102147040587409	4.80566
3208	4.33037	5.60702	5.14738	3.59321	4.69707	2.82764	1.82732	3.43732	2.74985	4.34541	4.76661	8.67502	4.29202	2.07957	7.1207	4.63692	3.48551	2.12882	4.85845	6.23803	3.08903	3.84473	4.31915	2.5871	3.33315	4.15212	4.46826	7.93955	5.4185726613355714	6.44912	3.52894	5.26478	4.19927	2.35027	1.97786	4.76308	1.28499	4.12343	5.95585	10.1516	6.08789	5.36696	2.50327	4.80774	1.75093	1.9718	2.74901	3.4156275440004387	4.70903
3285	4.37823	4.51655	4.95042	3.35987	3.60376	3.67982	1.18158	3.22234	2.31921	3.94611	4.95619	9.81989	4.14878	2.42477	6.82994	4.34207	3.28531	1.69222	4.80788	5.88459	2.7089	3.08477	3.89935	2.25981	3.12783	3.48149	3.97966	8.19486	6.5689336709800719	4.36254	4.29897	5.1538	3.33249	2.16006	1.77633	4.5575	0.950153	3.87491	5.4602	9.87968	5.21024	3.95824	3.22193	4.30525	3.04059	#NULL!	3.3544	3.5559209307998398	4.24186
3303	4.1677	3.24964	5.07888	2.98248	4.08246	2.41839	0.859019	3.0211	2.9907	4.19032	5.28725	8.62731	#NULL!	2.2596	7.00437	4.17161	2.94044	1.67288	4.62737	5.75813	2.78154	2.76458	4.21329	2.3677	2.61911	3.25837	3.82959	7.85627	6.0653138707896721	4.03848	3.84521	5.19508	3.71388	#NULL!	1.87311	4.53136	1.14317	3.46501	5.9743	10.3476	5.8322	5.91253	2.33897	4.54792	1.42605	1.36754	3.00509	4.539434242967042	4.04187
3310	4.67415	3.23229	5.02027	3.31977	4.20854	2.53806	1.58445	3.59985	2.5013	4.24998	4.98088	9.95682	4.32105	2.50751	6.41805	4.25656	3.72593	2.67131	4.9569	6.18275	3.20059	3.23565	3.84357	2.27751	3.43112	4.04852	3.08505	8.37956	6.1403390488994711	4.08946	3.99826	4.65154	3.51191	1.89663	1.66411	4.58469	0.894827	3.09384	5.65491	10.4295	6.46347	5.32632	3.63481	4.92517	1.3546	2.57488	3.81372	4.6486657036284402	4.89715
3314	5.46846	4.97615	5.34642	3.8111	4.35392	3.81752	1.12535	3.47318	2.92782	4.43344	5.05874	11.6275	5.07006	2.57514	7.06669	5.35574	3.12869	1.53463	6.2291	6.21334	3.02671	3.25983	4.20912	2.47073	3.48769	4.4518	4.22091	8.88156	7.7131958913279393	7.73596	4.40653	5.28165	4.30673	2.29749	3.2419	5.18318	1.29764	3.79282	5.8252	10.764	5.62988	5.68927	5.36841	5.2388	1.96306	2.4237	3.09824	3.6239804380133394	4.55583
3315	4.52288	4.58367	5.69457	3.3911	4.06995	3.70598	1.1826	3.23623	2.80228	4.18238	4.96935	10.4164	4.79882	2.32094	7.19459	4.68566	3.09791	2.0682	5.53905	6.25142	2.90282	3.65189	4.27057	2.7784	2.72004	3.94325	4.12747	8.35648	7.0958815048570996	6.21156	3.82475	5.47404	3.9835	#NULL!	2.23248	5.15933	1.34159	3.79055	6.15112	10.5958	5.85531	5.7835	1.95556	4.72066	1.63508	2.49966	2.61885	4.2217331287905395	4.35444
3316	4.29135	4.63992	5.49262	3.26003	4.14891	2.73638	1.57601	2.92271	3.42852	4.32485	5.06419	10.0243	4.44417	3.2223	6.97951	4.69873	3.14924	2.79513	5.305	6.40004	3.22787	4.02793	5.41807	3.25536	3.14113	3.97207	5.54502	8.48108	6.4909523341533708	5.41473	4.21731	4.83527	4.46536	2.19355	2.01362	5.62759	2.00362	3.74141	6.19083	10.4484	6.8302	5.00204	4.10238	5.1887	2.15387	2.04882	3.25181	3.8964457340523411	4.2231
3319	4.5206	4.3509	4.73147	3.38281	4.34344	2.88059	1.13952	3.94119	2.99004	4.00628	5.20989	9.9098	4.3685	2.66066	6.20543	4.17546	3.06159	2.44032	4.97366	5.86613	3.38418	3.27311	4.23285	2.9736	2.52544	4.0221	3.95894	8.44918	6.5575257190815686	5.82002	3.74703	4.55099	4.39313	1.69764	1.99968	4.70112	1.47603	3.75422	5.86311	9.81723	5.60598	5.26125	3.64425	5.01183	1.68891	2.21681	3.54397	3.3965959059726392	4.28644
3326	5.55526	4.04015	4.72929	4.30192	3.93665	2.92582	1.16136	3.58594	2.35894	3.61434	4.90029	11.8803	5.37351	2.54709	6.75634	4.762	3.33293	1.77841	6.27282	6.54608	2.73617	2.55999	4.98161	2.1777	2.42578	4.37906	4.82826	8.11339	7.9485605925769898	5.53554	3.94427	4.78744	4.34749	#NULL!	1.95335	4.96464	1.04672	3.12389	5.76605	11.6155	7.04986	5.109	4.03986	5.10069	3.4471	1.99914	2.50697	2.0396376120691397	3.99744
3328	5.11561	4.39268	5.40321	4.05569	4.38402	3.58122	1.4874	4.28812	3.29553	4.34213	5.16841	11.4562	5.79859	3.46752	7.73535	5.05706	3.53317	2.48942	6.28594	6.64919	3.03625	3.4633	4.32374	2.81812	3.17558	4.20607	5.20491	8.93339	7.9351801030351803	6.20923	4.54065	5.61862	4.8327	2.86945	2.23794	4.67516	1.42906	4.17428	6.373	10.3213	5.90642	4.16647	3.64113	5.5381	2.09146	0.931573	3.76119	3.8754378073984399	4.54663
3329	4.29506	3.12554	4.52256	3.31939	3.84832	2.87113	0.832062	3.63277	2.56101	3.78586	4.86772	10.2159	4.26353	2.33333	6.62565	4.37712	3.30638	1.92948	4.94012	5.88002	2.71656	2.61903	4.48894	1.8235	2.43872	3.70448	4.22793	7.8527	6.6378275950778702	4.84862	3.17637	4.44729	3.69446	#NULL!	1.97121	3.92663	0.954435	4.30277	5.67233	10.3235	5.47292	5.00404	3.0793	4.51481	1.8022	#NULL!	3.01894	3.460983606712539	3.9962
3330	4.64593	3.19075	4.94981	3.40556	4.23065	2.7063	0.960339	3.40636	2.76595	4.23649	5.45891	10.0163	4.28819	2.52529	7.05676	4.43954	3.14424	1.54373	5.54126	6.17747	2.74151	3.44329	4.10809	2.67282	3.15437	4.00907	4.41808	8.22493	6.8660493349809704	3.20593	3.94416	5.61231	4.54168	1.54655	1.79788	4.5182	1.04451	3.63655	5.82129	9.92623	5.78588	5.40062	2.62397	5.09732	2.02057	2.73963	2.85351	2.9176560262940403	4.35406
3331	5.50468	3.8787	5.73633	4.13991	5.04081	4.36439	1.80814	4.80497	3.18275	4.62044	5.49489	10.6508	5.41017	3.16548	7.59939	4.79416	4.19882	2.00347	5.6374	6.87036	3.65044	3.60165	4.97534	2.98995	3.47853	5.42745	4.38231	8.38685	7.0457420589549402	5.4994	5.26731	5.35926	4.42251	2.05284	2.32729	6.21639	1.48227	4.18407	6.32008	10.9539	7.39828	5.44008	4.40038	5.06519	4.8112	1.8408	3.1813	5.075183762107141	4.66255
3332	4.9707	5.30574	5.62384	3.22163	4.40788	4.37143	1.09007	3.86929	3.1437	4.11011	4.95156	10.2157	4.89025	3.23783	6.75504	4.47838	3.77161	2.5083	5.37188	6.26159	3.01696	3.48202	5.02401	3.1333	2.78606	4.56916	4.36689	8.5826	7.4043166937385498	5.90538	3.94219	6.01528	3.87835	2.15703	2.46356	5.97101	2.05297	3.88394	6.13403	10.5186	6.2427	3.85258	4.15721	5.0137	2.0398	2.16056	4.08693	2.5088899766707411	4.76096
3335	6.32557	4.97066	6.07521	3.93144	6.34959	4.76421	2.54744	5.25609	3.49195	5.13839	6.50977	11.5661	6.33887	3.99601	7.99041	5.6146	4.12761	3.91795	6.23607	7.47473	4.14696	4.37853	5.3573	2.86008	3.94657	6.05997	6.51592	9.15156	8.1030633207449085	4.67673	4.51148	6.98515	5.53029	2.32724	3.59395	6.62059	2.13749	4.55981	6.79163	11.818	7.62491	5.14955	4.35763	5.4716	3.59092	2.27961	5.41617	4.9418112325156383	4.8624
3346	4.84229	3.86539	5.10026	3.936	4.45029	2.73733	1.36363	3.81214	2.78676	4.38369	5.14718	10.9524	5.02609	5.07031	6.83642	4.93908	3.18996	2.77359	5.60996	6.50825	3.07681	3.62965	5.5177	2.81247	3.21043	4.28153	5.09267	8.59231	7.1675916873008694	6.33562	4.24571	5.73269	4.29747	1.86998	2.36659	5.04222	1.36403	3.19081	6.01394	11.4904	6.53484	5.35703	4.41284	4.91483	3.22786	2.38176	3.93696	2.4892709295557389	4.21206
3348	4.73795	4.02798	5.18544	3.62219	4.36358	3.31023	1.71663	3.77125	2.66918	4.43051	5.24725	10.0186	4.25417	2.87594	7.36129	5.02299	3.30627	2.65748	5.1114	6.47647	3.16897	3.41482	4.45441	2.77135	3.28466	4.19827	3.88039	8.28656	6.6276677765567706	5.2493	4.30092	5.65452	4.31004	2.48172	1.96354	5.57131	1.449	3.91559	5.8089	9.87437	6.15369	5.87586	3.25821	5.03382	1.49302	2.02197	2.73464	5.6614009719804406	4.47775
3349	5.44685	5.2128	6.16352	3.50997	5.48337	4.45456	2.0742	4.83774	3.81689	5.27542	5.68356	10.7609	5.69577	3.90667	8.27684	5.91651	4.43177	3.32048	5.62906	7.36368	3.93643	4.15676	5.01622	3.79113	4.32625	4.66673	6.91507	8.95588	6.9644285873610903	4.50601	4.68589	5.69063	4.72107	3.18198	2.51434	5.95441	1.95455	4.11188	6.72256	10.9269	6.64048	6.12411	4.1468	5.47517	3.36518	2.77654	4.25728	4.5903028422045402	5.2464
3350	4.96022	4.10316	5.26387	4.18496	5.01346	4.3123	1.81121	4.33209	2.67924	4.42742	5.3597	10.2252	4.81705	3.2967	7.26245	4.52423	3.11496	2.71534	5.11988	6.41699	3.85509	3.25643	4.0679	2.323	3.63293	4.8318	5.3854	8.31954	6.5739258086684709	5.00681	4.18533	5.52484	5.14555	2.26247	2.52962	4.98596	1.79712	4.55474	5.86728	10.1553	6.56702	5.43969	4.71442	5.75801	2.48966	3.02052	3.6378	3.7058944207598405	4.04149
3354	4.81565	3.87229	5.10129	3.04377	4.89844	3.86462	1.89036	4.02476	2.87748	4.90497	5.86535	9.56454	5.80789	2.45906	6.67096	5.63062	4.03217	2.41815	6.94826	6.78701	3.52792	3.60477	4.59319	3.11357	3.33624	4.32533	5.24444	8.73797	6.1867630792913699	4.59113	3.87902	6.42026	5.32957	2.3002	1.83209	5.93424	1.58558	4.15483	6.22851	10.0271	6.07993	5.67574	3.87737	6.45009	1.80817	2.24929	5.56955	4.0556693679706388	4.66535
3370	4.64813	3.88206	5.43761	3.87173	4.47377	3.71509	1.81404	3.91868	3.36894	4.64432	5.25454	8.8323	4.24661	2.67217	7.21439	3.65656	3.46256	3.38889	4.32992	6.6335	3.66809	4.23359	5.08919	3.17958	3.98652	4.49723	5.2003	8.7925	6.1345330533534694	4.80141	3.7728	6.27203	4.25504	2.37461	2.0971	5.82525	1.94424	4.42666	6.33389	10.325	6.84044	4.99064	2.58002	5.30014	1.61433	1.69758	2.607	2.9262402344354386	4.91001
3385	4.56671	4.75683	5.37825	3.11491	4.77682	3.8749	1.84884	3.54036	3.41924	4.76998	5.20682	8.79124	4.76566	3.37568	7.23896	4.88151	3.75073	3.53758	4.49661	6.77171	3.30899	3.83022	4.9504	2.97618	3.29126	4.19337	5.71288	8.74893	5.6402026081381713	5.7841	4.2398	6.06247	4.38345	#NULL!	2.00842	5.82998	1.36095	4.3276	6.20805	10.3297	6.17599	5.82662	1.32463	5.46624	1.63186	1.89764	3.57634	2.6986121510227421	5.06505
3397	4.50461	4.46486	5.02221	3.78586	4.48877	3.95415	2.06032	4.00164	3.36588	4.91328	5.29064	8.81465	4.41502	2.6975	7.04757	4.81762	3.93513	2.3426	4.61314	6.47434	3.74993	4.15717	5.33688	3.4539	3.86362	4.54834	4.44321	8.49319	4.4900423522430701	5.60045	4.37681	6.65755	4.62286	2.33632	2.99879	4.89868	2.09755	4.90201	6.43377	10.7136	6.37973	5.94275	3.92678	5.36737	1.76195	2.59175	3.5831	5.4302324595537375	4.95067
3398	5.21059	5.40286	5.9	3.21158	5.571	3.95972	1.91289	5.00947	3.78547	4.91146	6.25268	8.82745	5.14253	4.11079	8.01305	5.7662	4.16572	2.69128	5.27058	7.09079	3.61999	4.19243	4.75073	3.16285	3.61669	4.3375	6.54921	9.11047	7.9642930321017706	6.71246	4.12054	6.01851	5.18916	2.7564	2.00661	6.00074	2.02865	4.23951	6.66628	11.6361	6.39209	5.56615	4.42097	5.91241	3.83598	1.70045	4.59492	2.8381510125972897	5.09572
3399	4.59972	3.6682	4.79539	2.6333	4.4693	2.61368	1.25265	3.9477	2.9035	4.19393	5.11791	8.10903	3.97717	2.95111	7.08745	4.4264	3.0313	1.78885	3.66643	5.53708	3.04432	2.82532	4.19026	2.48437	2.84554	3.62943	3.94577	8.1852	7.56590718233958	5.96856	3.36446	4.92249	3.97624	#NULL!	1.71223	4.9124	0.987593	3.76852	5.8956	10.3819	5.55394	4.59635	4.15191	4.89969	2.01018	2.63582	3.89948	4.4103773432194409	3.93974
3400	4.05503	4.03014	4.03986	2.37536	3.88992	2.34543	1.12791	3.22499	2.54341	4.13226	5.18844	8.29883	4.10039	2.48363	6.19911	4.16037	3.01667	1.79012	4.27178	6.42981	2.74795	3.33188	4.14534	2.76189	2.94217	3.78288	4.40888	8.29778	6.1510133520953714	4.75658	3.17693	5.06565	3.668	#NULL!	1.05002	4.68209	0.917392	3.06343	5.375	9.83931	5.69392	5.29328	1.87513	4.46478	0.925936	1.1068	2.96654	4.20535067042624	4.49284
3402	4.40986	4.53502	5.50308	4.62609	4.63014	3.8474	1.62336	3.96204	2.75384	4.53908	5.49233	9.01355	4.65017	2.67829	7.47484	5.13345	3.80026	2.52911	4.76412	6.58677	3.23603	3.48469	4.38863	2.5625	3.5859	4.26885	5.5619	8.43923	7.3516083373505206	7.83201	3.44537	6.09293	4.21359	2.50735	2.33298	5.03078	1.22171	3.71804	6.25261	10.2104	6.1724	4.70213	2.56726	5.05418	1.08512	1.5263	2.48388	2.7453096410932418	4.40668
3403	4.10253	3.91936	4.89435	2.88951	3.91134	2.69593	0.928455	3.21029	2.167	4.1016	4.78755	7.36436	3.81171	2.06375	7.07654	4.44403	3.05449	1.71331	4.1496	5.62109	3.01009	2.62757	4.2053	2.38857	2.98631	3.00974	4.10654	7.85811	5.8715723951181706	5.4896	3.64038	4.51413	3.54206	#NULL!	1.81208	4.96193	#NULL!	3.22883	5.65185	9.79184	5.45981	4.47649	-0.167047	4.48355	1.14142	1.37959	2.6905	4.9843541672098404	4.11382
3406	4.89633	4.43834	5.92676	4.17057	5.20456	4.19458	1.91305	4.7703	3.81579	4.92842	5.63994	9.46284	4.54308	3.08675	7.48062	4.8807	4.19338	3.40209	5.10955	6.96544	3.85367	4.52484	5.72678	3.21273	3.81003	4.9227	5.81693	8.8082	7.3275101521603103	7.22536	4.14444	5.55723	4.81211	2.14321	2.16224	5.47202	2.29125	4.72691	6.75458	11.2894	6.50018	5.79658	3.13068	5.59225	3.08809	2.87036	3.67813	4.3193585003780406	5.04592
3407	3.87462	4.51764	4.96265	2.64383	3.96908	4.01883	1.18225	3.32594	2.66706	3.83895	4.78521	8.40984	3.69398	2.89462	6.7185	4.44728	2.9882	1.96079	4.64953	6.20084	2.60043	2.79663	4.37221	2.55538	2.9294	2.77566	4.01266	7.90592	7.321792521104169	3.82404	4.11231	4.98556	3.80234	1.98226	1.91246	4.25798	1.19881	3.50282	5.9544	9.83656	4.80826	4.01189	2.34778	4.7844	2.95369	2.80128	4.92113	2.5606564554531421	4.36169
3416	4.74857	5.39391	5.74107	3.03571	4.66681	2.75732	1.78786	3.42526	2.87856	4.98065	5.013	8.71201	4.03257	2.33214	7.6074	5.12626	3.89903	2.09964	4.74335	6.47258	3.40557	3.77593	4.90306	2.92834	3.64097	4.00588	5.21882	8.60527	6.5810896847632696	6.19758	3.4211	5.85104	3.7975	2.11101	1.8948	5.90337	1.50152	3.72774	6.30478	11.065	5.97795	6.01874	3.34201	4.77133	1.61504	2.19132	3.45418	4.8631759832190387	4.69764
3420	3.66786	3.05252	4.85604	2.44358	3.88496	3.03281	0.943577	3.43872	2.80512	3.86085	4.59968	8.76016	#NULL!	2.49213	6.98397	4.19301	2.80528	2.0676	3.8867	6.02063	2.41035	3.13286	3.80229	2.27571	2.97929	2.91665	3.54816	7.83919	5.4836226675161717	4.40461	3.35148	4.95986	4.03956	1.83998	1.15886	4.97138	1.24005	3.05398	5.72501	9.52234	5.32286	5.16358	2.65226	5.15203	1.79751	1.58754	3.37462	3.08282428854324	4.34504
3424	3.5311	3.33972	4.35093	2.47853	3.90257	2.84822	1.21241	3.65755	2.471	3.88429	4.23843	7.93555	#NULL!	2.53757	7.04878	3.84958	3.11551	2.18654	4.28672	5.69762	2.67912	2.8074	3.94246	1.95319	2.93933	3.57103	3.43761	7.65222	5.2062372559609704	5.39951	3.29923	5.48337	3.63086	1.87061	1.3128	4.96657	1.0137	3.31939	5.3122	10.2534	5.6519	4.49838	3.31596	4.60738	1.35661	0.964713	2.6614	3.6935245877006389	4.78612
3427	3.56847	3.58825	4.44952	2.34432	3.55334	3.04584	0.949545	2.28627	2.27065	3.7221	4.58083	7.29667	#NULL!	1.64401	6.05781	3.97207	2.3657	1.40701	3.73443	5.24383	2.59063	2.15014	4.21974	1.99839	2.50341	2.81415	3.0859	7.62416	4.7037324657606723	5.14309	3.77614	4.78694	3.1877	#NULL!	1.94128	3.67309	#NULL!	3.39152	5.66497	10.1876	4.81466	3.96398	2.6479	4.7177	1.16195	1.12991	3.29593	4.4501696942145408	3.72688
3429	3.60801	4.54244	4.99713	3.21778	3.82533	2.82814	1.05133	2.75192	3.19533	4.12419	4.51179	8.06674	3.54226	2.76748	6.89666	4.45432	3.02772	2.05732	4.52182	6.0277	3.06736	3.56931	4.31828	2.9742	2.84271	3.64153	4.64543	8.32971	5.8113914177897703	4.8262	4.66996	5.70389	3.84519	2.03763	2.35936	5.56685	1.47935	4.28719	6.04289	10.4095	5.566	4.76062	2.12232	4.90717	0.721345	1.667	3.44656	3.8405735347102401	4.44419
3433	4.03702	4.42194	4.55026	3.55242	3.98523	3.77976	1.54285	2.91229	2.68911	4.13578	5.06314	8.47397	3.88244	2.39586	6.51763	4.54442	3.11236	2.00467	4.05191	6.56953	2.79121	3.54412	4.1986	2.72103	3.15586	3.39888	3.6485	7.60018	6.9842804291723715	5.70187	3.84873	5.42769	3.8497	2.38779	1.44919	4.90953	1.18394	3.06569	5.91174	10.6982	5.98436	4.51363	2.63824	4.65841	2.50731	#NULL!	3.07223	3.1178164078451407	4.88053
3434	4.57493	4.36259	5.33144	3.87161	4.51452	3.43816	1.58537	4.44673	3.29904	4.47566	5.53284	8.70111	4.5618	3.32398	6.80108	4.42806	3.64257	3.21384	4.85333	6.67168	3.31845	3.68663	4.32768	3.06927	3.26583	4.34974	4.19604	8.94795	5.8040602591262704	5.48904	4.31394	5.34765	4.55185	2.00678	1.94062	5.87248	1.32771	3.90828	6.10507	11.1913	5.95326	4.41807	4.13664	5.45039	1.8982	#NULL!	3.84044	2.4737227243760898	4.73256
3435	3.92881	3.93732	4.74699	3.38047	3.8403	3.917	1.15113	3.25318	3.03315	4.19041	4.86523	8.43342	3.78651	2.6825	6.38124	4.30381	3.49711	2.39906	4.32686	6.12551	2.99664	3.32555	4.19394	2.17008	2.55568	3.71798	3.55579	8.69147	5.97289045121597	4.60033	4.21708	5.85493	4.48409	#NULL!	2.07433	4.81822	1.38707	3.83971	5.94082	10.1424	5.89908	4.42242	2.97725	5.29765	1.49794	2.17857	3.39849	1.9143954223066422	4.81466
3440	4.69375	4.50068	5.41659	3.9812	4.53357	3.44115	1.94905	3.80124	3.33961	4.90824	5.38715	8.95274	4.85744	3.14052	7.43123	5.2677	3.69929	2.35669	4.5658	6.99426	3.64949	4.10048	5.27016	3.20143	3.64954	4.57137	6.01551	8.96227	Excluded	5.84029	4.65422	5.90729	4.55825	2.93808	2.38622	5.05524	1.75328	4.28022	6.36651	10.7888	6.22785	6.52545	2.55083	5.60301	1.00636	2.86104	2.93283	5.611829709174641	5.04928
3451	3.45676	2.98295	4.67158	3.09545	3.67318	2.46172	1.00829	3.52493	2.54989	3.68674	4.232	7.75332	#NULL!	1.599	6.33992	3.88066	2.83486	1.84019	4.17831	5.89175	2.48494	3.02973	3.63534	2.00989	2.62737	3.12884	3.45322	7.51999	5.0938522332063725	4.61573	3.11549	5.01212	3.55532	#NULL!	1.56068	3.64397	1.22509	4.00817	5.58718	10.0472	5.77559	4.92392	2.1574	4.3837	0.695277	1.5399	3.65183	2.3451908496505394	4.38251
3453	4.48538	4.48685	5.20713	3.34766	4.82016	4.14303	1.62564	3.64571	3.02472	4.52719	5.50199	9.35003	4.73461	3.27344	7.40328	4.84135	3.79808	2.08387	4.39849	6.69474	3.35507	3.61513	4.85709	2.85966	3.3245	4.34966	5.36178	8.49362	7.2498011167344307	5.54472	3.39274	6.30945	4.17042	1.58104	1.8864	5.01077	1.66992	4.04689	6.37938	10.4781	6.12858	5.83769	4.70748	5.03742	2.26756	1.53656	3.70606	3.5578988512971397	4.55899
3456	3.96109	4.58499	5.21161	3.94673	4.65245	3.43127	1.26763	2.82578	2.72132	4.25526	4.90647	8.66422	3.54589	2.83885	6.31031	3.85012	2.94358	2.04126	4.28189	6.43883	3.64694	3.4148	4.06594	3.12843	3.2038	4.1063	4.35001	7.87942	5.948378199126469	5.37856	4.45459	5.25352	4.08055	1.95202	1.90931	6.13607	1.60456	3.94586	5.82045	10.6368	6.27967	4.44737	3.23892	4.94136	1.53691	1.87565	4.49544	2.1983417749047409	4.22983
3457	4.10192	5.23546	5.18961	3.84804	4.45603	3.49668	1.11731	3.45536	2.85248	4.4805	4.79602	9.1946	4.28563	3.45228	7.02229	4.83942	3.47092	1.98625	4.78252	6.01199	3.35772	3.58005	4.80306	2.7184	3.05572	4.01699	5.542	8.4131	6.7994736503795687	5.2039	4.86813	4.80588	4.67155	1.74163	2.5302	5.22413	2.02435	4.04202	6.29003	10.3494	5.81249	4.07427	1.47277	4.91729	1.86358	2.06858	3.63848	4.9287653317273392	4.78481
3458	4.59742	5.46359	5.76512	5.40768	4.8713	4.07761	1.81525	4.09013	3.50033	4.73305	5.63624	9.39435	4.36894	3.27979	8.06195	4.9681	4.26708	2.05561	5.22474	6.5855	3.88092	3.70466	5.21082	3.33987	3.71727	4.57055	4.78809	9.3426	6.4439613905190205	7.0185	4.0843	5.60196	4.57055	2.76512	2.89358	4.72214	1.9694	4.77063	6.41487	11.3944	6.88323	5.06898	3.6563	5.63722	2.62759	2.54548	4.05455	5.0072303211602902	5.08226
3465	4.14846	4.46339	4.42886	2.52302	4.23292	2.18228	1.39078	3.69378	2.54153	3.8457	4.63471	8.67082	3.76879	2.15362	6.61672	4.73424	3.18088	2.22666	4.40965	6.03699	2.73927	2.75866	4.07129	1.84478	2.87716	3.93953	4.30453	8.1957	5.8605696982438724	5.53643	3.10275	5.12704	3.69142	1.94579	1.8317	4.54808	0.870826	3.47377	5.68944	9.81929	5.46147	4.1032	3.37839	5.26215	2.35909	1.93117	3.18011	2.2036726586864419	3.9721
3467	4.9404	3.67234	5.19917	3.14323	5.01329	3.67113	1.87154	4.30586	3.16051	4.50532	5.05154	8.65249	4.56031	2.83668	7.46946	4.70461	3.37552	2.93418	4.90842	6.59955	3.38163	3.31242	3.90857	3.17992	3.49706	4.52345	3.8718	8.57668	6.3305330300929814	6.25922	4.61563	6.015	4.25259	1.77466	2.0271	6.1351	1.39374	3.86476	6.05138	10.4106	6.57221	5.15665	2.04549	5.14338	1.34948	1.75383	3.93019	3.5246093635902409	4.62126
3472	4.14584	3.92198	4.83769	2.62545	3.79841	2.01126	1.1753	3.00152	2.44261	4.07383	4.69675	8.02665	3.64945	2.1078	6.75872	4.33757	3.09761	1.4258	4.21583	5.3465	2.8494	2.36756	3.48326	2.30731	2.72392	3.06109	3.1389	7.98735	5.2016616310282719	5.92629	4.28835	4.92699	3.93283	#NULL!	2.9786	3.83385	#NULL!	3.57893	5.57291	9.71349	5.07654	5.1859	4.19683	5.00734	0.949059	1.74418	2.91975	3.5506577837509412	4.30458
3475	3.97023	3.90495	5.2082	3.55021	4.24795	2.97594	1.33766	3.02049	2.35571	3.96698	4.42037	8.04742	3.90892	2.51209	6.75228	4.18273	2.99776	1.90553	4.28247	6.09616	2.69122	2.87129	3.88466	2.10748	2.87241	3.29827	4.04166	8.05985	5.8413224889225708	3.86175	3.50072	4.41552	4.10834	#NULL!	1.60452	4.88852	0.772303	3.21979	5.81641	10.235	5.41538	4.54277	2.10801	5.38799	1.51917	3.06721	2.57165	3.9715289450925408	4.31344
3481	4.87488	5.01285	5.61239	3.87646	5.30783	3.94757	1.89681	5.00723	3.50325	4.77574	6.18174	8.99773	4.98059	3.80344	7.58251	4.59851	4.31316	2.56048	4.98337	6.68218	3.72918	3.59961	4.89231	2.59083	3.98278	4.63082	5.50579	8.89289	6.6190973507599695	4.25556	4.64787	5.77478	4.45724	2.48426	2.46376	5.05388	1.83397	4.42773	6.93771	11.2663	6.50429	5.18736	4.42121	5.4026	2.00775	2.42754	3.43135	3.9650204466550396	4.73414
3483	4.22939	3.65368	5.32839	3.17126	4.29192	2.36178	1.44822	3.31052	2.66956	4.33457	4.76766	8.24883	3.61979	2.04711	6.66696	4.50901	3.3009	1.85226	4.4059	5.94736	3.01032	3.11413	4.86771	2.33282	2.78123	3.54026	4.11224	8.11507	5.7871785041060688	4.62917	4.24932	5.30401	3.3953	2.28851	1.79716	5.07648	1.14574	3.55523	6.11552	9.73017	5.76173	4.64153	3.12522	4.86522	1.81922	3.47875	3.15427	3.3437834488481397	4.46596
3487	4.70543	4.01878	5.3784	3.7784	5.06562	4.07912	1.56866	4.75602	3.03014	4.34512	4.76543	8.71469	4.53742	2.85924	7.0915	4.61304	3.72495	2.08313	4.68156	6.08419	3.16326	3.11343	4.2564	2.66699	2.95207	4.1218	3.95076	8.37803	6.4652817245889702	4.46367	3.70606	6.28229	3.86399	2.545	2.10864	4.71517	1.17067	4.26023	5.59279	10.6836	5.98224	4.70068	4.17021	5.38431	1.95765	2.34328	3.5061	2.5458196465775402	4.74516
3492	4.49544	3.95663	5.35746	3.042	4.65356	3.39544	1.70775	3.66446	2.64672	4.39013	5.36074	8.98986	4.64891	2.46134	6.82063	4.63167	3.51699	2.08436	4.37969	6.09851	3.4049	3.47345	5.46526	2.84556	3.41038	3.9003	4.23699	8.34435	5.6463979936218704	4.96259	5.0129	5.92688	4.04602	1.85777	1.66807	4.87423	1.51369	3.64275	5.82169	10.723	5.24518	4.86954	#NULL!	4.79015	1.12265	3.31165	3.10315	2.806646015912341	4.62963
3493	5.27549	4.34522	5.88695	4.37432	5.10632	3.79697	2.69306	4.40078	3.70311	5.22132	5.99748	9.68635	5.07616	3.43984	7.3561	5.03747	4.11205	3.04319	5.32002	6.69238	4.03076	4.50957	4.65142	3.45423	4.01338	5.32855	4.62228	8.84549	6.0758560362661704	5.49207	4.92378	6.51328	5.00535	2.7096	2.418	5.24946	2.20256	4.52132	6.15578	10.9976	6.37786	5.63848	#NULL!	5.76953	2.92466	3.68352	4.76771	3.9616215395961416	4.88008
3496	3.70904	2.86331	4.6961	2.02771	3.48937	2.64805	0.994573	3.36287	2.47272	3.73756	4.69078	8.54129	4.39732	2.82488	6.77714	3.90966	2.94089	1.86751	4.50455	5.25472	2.40353	2.33424	3.89179	2.17263	2.48656	2.67067	3.07505	8.00628	6.4062183117437721	4.52921	4.16416	4.47138	3.50561	#NULL!	2.08492	4.83918	0.958354	3.89855	5.24765	9.3769	5.32699	3.77735	2.56271	4.54177	1.14711	2.02733	2.75011	3.1222276607234432	3.92263
3497	3.49093	3.54026	4.43927	1.88785	3.4606	3.26333	0.816467	2.94554	2.40057	3.83132	4.30168	8.31348	4.05962	2.04656	6.33364	3.74822	2.55953	1.93059	4.00253	5.91876	2.67166	2.70407	4.16554	1.95058	2.44323	3.3086	4.62601	7.81249	6.4921129253773708	3.1127	4.78726	4.55319	3.55832	1.85044	1.2731	4.30848	0.989614	3.54245	5.92742	9.72046	5.66429	2.58476	0.710567	4.2622	2.16173	#NULL!	2.51093	4.7270189962577405	4.34457
3498	3.82567	3.65945	5.39379	2.91355	4.07111	2.54029	1.35881	2.80355	2.46874	4.01975	4.55282	7.40332	3.7939	2.46157	7.36799	4.24275	3.27741	1.7094	4.12115	5.89289	2.75217	3.39373	3.64018	2.2524	2.91366	3.55712	4.08064	7.71237	5.8772864168600707	4.11726	3.38053	4.74467	4.05742	#NULL!	1.52881	5.4686	0.943888	3.32019	5.18241	10.1711	4.96809	4.40034	3.73363	4.51135	2.08941	1.35326	3.09529	1.8036666873478426	4.27357
3504	5.00332	3.7028	4.66402	3.38126	4.59994	3.83062	1.57625	3.77198	2.70451	4.13333	5.58443	9.2398	4.96501	2.50814	6.89033	4.30051	3.12904	1.64108	#NULL!	5.34319	2.87059	2.68531	4.87902	2.07158	3.08051	3.49602	4.44631	7.8637	6.4266865057781724	4.42344	4.0557	4.51609	3.91691	1.6432	2.77158	4.59864	0.797897	4.05723	5.71119	10.3434	5.97942	6.12876	5.57917	5.00639	3.46426	3.27794	3.1137	2.309349971318444	4.04545
3505	4.99146	4.81059	6.06779	4.36131	5.13923	3.73579	2.21142	5.10001	3.77062	5.19916	5.07541	9.22651	4.97893	3.56348	8.26293	5.60145	4.22624	2.38666	5.60651	7.07222	3.97133	4.45928	5.83947	3.5683	3.84841	4.83539	5.07109	9.33825	5.64258270120862	7.07011	4.89436	5.4461	4.83169	3.1426	3.09192	6.27488	2.36656	4.74565	6.96246	11.1579	6.72171	6.08913	5.18989	5.6931	6.46268	1.11201	3.76842	4.3484576992696899	5.35182
3518	4.03103	3.76724	4.91217	3.09568	4.07316	3.23485	1.21349	2.82204	2.61156	3.9628	4.52924	8.46021	3.98821	2.47599	6.82138	4.66856	3.45246	1.54934	4.55983	5.6047	2.99616	2.71705	3.90416	2.41595	2.84936	3.93395	2.70223	8.08761	5.5661134285580696	6.09478	3.68932	4.37426	3.5509	1.80727	1.84124	4.81145	1.00642	3.55223	5.70293	10.4024	5.13741	4.7836	4.46922	5.04133	0.271732	1.49027	2.73814	1.9907416370722368	4.26983
3526	3.74842	2.83462	4.56346	3.01716	3.84912	3.18532	1.16802	3.36768	3.34656	3.86315	6.31752	7.97374	3.5895	1.77348	6.05233	4.21341	2.92239	1.53739	4.32133	5.997	2.59123	2.97108	4.42983	1.89242	2.49076	3.15404	3.85269	7.11576	5.1896203194198707	4.10257	3.07486	5.03409	4.25225	#NULL!	1.06055	4.71685	0.834011	3.44565	5.50359	9.96706	5.46616	5.30173	3.2146	4.00499	0.213434	#NULL!	2.41151	4.9029566911302389	3.93834
3542	4.12266	3.70837	5.74631	3.93293	4.16207	3.73784	1.33531	3.78725	3.32307	4.53387	4.92504	8.75397	4.31076	6.93227	7.34642	5.12796	3.38846	2.25608	5.37943	6.35718	2.84704	3.53958	4.23708	3.00677	3.28306	3.56758	4.46936	8.4763	5.9605895688678698	5.50776	4.28544	5.0823	3.86845	1.91077	2.19746	4.37042	1.54858	3.90648	6.22058	10.4696	5.61684	5.12693	3.16484	4.88992	1.61127	2.54515	3.1119	4.8263843340955397	5.05384
3543	4.83513	5.1489	4.98812	3.23258	4.85471	4.25822	1.51699	3.94702	3.07224	4.18782	5.92108	9.46445	4.48136	3.4235	6.05199	4.79357	3.49764	2.82338	4.44781	6.6285	3.79061	3.7546	4.72474	2.89239	2.94121	4.54692	5.18375	8.48683	6.6633753624054703	5.8449	4.1944	6.15743	5.35736	1.85524	2.35266	5.98776	2.04475	3.66639	6.19879	9.99779	6.68061	5.7001	2.25358	5.30003	2.05527	2.79692	4.53975	4.890619205691241	4.33971
3545	4.3438	4.0281	4.82023	3.29777	4.41932	3.53156	1.36322	3.29519	2.53473	4.26203	4.93493	8.29594	4.36152	2.20456	7.31931	4.22188	3.00129	2.62032	4.25687	6.49023	2.87605	3.12759	4.35565	2.24968	3.43091	3.9162	5.692	7.61159	6.631927710563871	4.48855	4.07819	5.76965	4.50252	2.18614	2.74386	4.12336	1.24632	3.83744	5.82613	10.5823	6.05676	3.74645	3.01275	4.80583	1.22883	#NULL!	3.16717	4.9988539518197399	3.77631
3546	4.77309	4.30443	5.36297	3.81841	5.0245	3.95672	2.00307	4.72973	3.23229	4.77219	5.401	9.10857	5.15343	3.0112	6.9456	5.31997	3.68659	2.32549	4.73044	6.61044	3.43409	3.59005	4.37287	2.81235	3.69321	4.35881	4.99017	8.39453	Excluded	6.45372	3.97832	6.06376	4.58652	2.25722	2.5304	5.1152	1.61914	3.59281	6.24819	11.0013	6.21208	6.03239	4.32989	5.07738	1.5663	1.26966	4.01481	6.0385567714632398	4.70527
3553	4.81531	4.31471	5.25341	4.11226	5.0056	4.40491	1.86389	4.74198	3.81501	4.64273	5.85981	9.19149	5.19735	3.10669	7.13764	4.88226	3.97079	1.95699	5.1412	6.74733	3.9015	3.49824	4.64847	3.06294	3.3914	4.71071	4.54007	8.90788	5.8707341641614699	6.6312	4.62191	6.03134	4.84896	1.88522	2.41188	5.72816	1.6142	3.50983	6.44621	11.2008	5.76388	5.01346	4.4304	5.28271	1.7696	2.42784	4.40689	5.4614609924994406	4.70305
3561	4.51571	4.28479	5.42125	3.10517	4.47637	3.45299	1.19609	3.71332	2.66396	4.11573	4.94529	10.3926	3.49524	2.57245	6.76513	4.60194	3.31417	2.51431	4.92957	6.16701	3.01144	3.04288	4.26372	2.63609	2.86871	4.72614	5.2513	8.62264	6.8747643712060507	5.50414	4.59999	6.10401	3.5832	#NULL!	1.87466	4.62162	1.17005	3.92467	6.01777	10.7247	6.18052	4.89536	3.51878	4.28609	2.33846	2.10185	2.98451	3.4850969528238402	4.20092
3580	4.37251	3.64718	5.27708	4.28751	4.53271	4.39204	1.38363	3.64495	2.58448	4.27333	5.09091	8.71821	3.62012	2.77047	6.83532	4.41513	3.04617	1.24275	4.52564	6.13234	3.0544	2.72474	3.72063	2.55112	3.67295	4.57852	2.87973	8.71928	5.3065688849764703	6.13317	4.31364	5.59561	4.06535	2.07946	2.23123	4.66098	1.06415	3.98949	5.99462	10.7154	5.91553	5.71923	2.48653	4.64302	1.1226	2.10278	3.33245	4.91374770530844	4.83012
3630	3.69037	4.13659	4.94165	3.31811	3.68735	4.16884	0.832789	2.89369	2.23731	3.62513	6.26221	8.06801	4.0544	2.53983	6.54647	4.11235	2.68495	1.578	3.82913	5.94447	2.63175	2.50594	4.1923	1.76313	2.14962	2.96539	4.56585	7.98592	6.1871849438442696	4.9212	4.04453	5.39611	3.62145	#NULL!	1.90754	4.4186	#NULL!	3.31878	5.60555	10.1308	5.3513	3.57781	2.08346	4.10338	3.13965	#NULL!	3.4959	3.1286455978369401	4.21178
3637	4.09169	3.78355	5.07565	3.11422	4.28295	2.92123	1.76513	3.96001	2.56847	4.49809	4.97118	8.80104	3.95253	2.93739	6.53236	4.91161	3.69401	1.54809	5.24955	6.28188	2.99376	3.47169	5.03968	2.89946	3.58648	4.14887	5.01625	8.20165	6.40356265454857	6.20955	5.15601	4.77293	3.82875	2.12766	1.65008	4.71387	1.76735	3.60545	5.84045	11.1119	5.75805	4.82103	2.3114	4.96616	1.64001	1.74895	3.08387	5.2294826625785387	5.21993
3724	4.03566	3.70493	4.57738	2.97489	3.56296	3.32204	1.24557	3.08636	2.39617	3.83045	4.38643	8.32952	3.76872	1.95846	6.37033	3.64205	2.82084	1.95557	4.27635	5.59439	2.78476	2.38145	3.79724	2.17191	2.63074	3.4289	3.59374	7.83616	5.5372139208365718	4.52764	3.50076	5.40297	3.18762	#NULL!	2.35115	4.97454	0.810359	3.20978	5.73804	10.0068	5.29489	3.56038	0.596569	4.27733	2.55558	2.17787	3.06783	4.4441442160109421	3.92
3740	4.32901	4.0382	4.53083	3.61612	4.54292	3.48301	1.742	3.83824	2.73434	4.2769	5.02789	8.96272	4.82741	2.91772	6.99999	4.49249	3.43648	2.57913	4.43215	6.19298	2.82364	3.14069	4.23896	2.36556	2.75442	3.7568	3.81265	8.4359	6.10741170983537	5.09772	3.39259	4.4832	4.67983	2.34341	2.04455	4.85259	0.927551	4.00753	5.9817	9.88952	6.08898	4.13487	1.5879	5.31632	2.8573	1.46004	3.78171	2.1897292500344903	4.65934
3744	4.01703	4.62021	5.30556	2.87955	4.16648	4.87064	1.38947	3.70249	3.51511	4.34233	5.0063	7.68454	5.01092	2.70733	7.43108	4.61361	3.79375	1.7951	4.76633	6.44435	2.98206	3.40817	4.97909	2.56225	2.98102	3.52967	4.63951	8.42278	7.3082833561604188	4.99937	4.50416	5.0424	4.99221	2.46928	1.98364	5.32929	1.5304	4.25993	6.29551	10.7083	5.71339	2.85263	3.43464	5.16784	1.9212	1.59685	3.28196	3.3564317143916402	4.97064
3759	4.54177	4.43048	4.48769	2.89245	4.4265	3.29902	1.71475	4.03795	3.15594	4.40842	5.17189	8.73308	4.72563	2.71444	6.34471	4.49433	3.22884	3.05248	5.10236	6.5837	3.24805	3.56671	4.40819	2.12702	3.14707	3.80985	4.18206	8.72893	6.8137167419933702	6.31365	5.20502	5.0788	4.43897	1.78398	1.77016	5.31166	1.55787	3.09443	6.03804	10.4839	6.06532	4.17617	3.95986	5.20444	4.45242	1.72635	3.11745	3.3947292415243404	4.52879
3770	4.3901	3.34742	4.33468	3.34049	4.46609	2.51789	1.25449	3.82564	2.11333	3.83615	5.25706	7.74204	3.93183	2.12668	6.6019	4.6114	3.11756	2.09947	4.51379	5.51841	2.93924	2.51568	3.81144	2.19113	2.78425	3.1235	2.61081	7.71023	5.5267683429262719	5.48564	3.73532	5.11616	3.46413	#NULL!	1.66807	5.17472	1.10255	3.24121	5.50735	10.7316	5.56073	4.83736	3.41942	5.02488	3.49378	1.34875	4.34002	3.7739959765611411	4.03043
3799	3.96653	3.19563	4.71903	2.69725	3.65046	2.50981	0.97453	3.15508	2.29004	3.80867	4.61393	7.74601	3.79472	2.01454	6.14507	4.21875	2.67349	1.4356	3.83192	5.23226	2.58252	2.30471	3.92747	2.09361	2.48045	2.66402	3.26659	7.92158	5.054425252104072	4.73111	3.54407	4.87702	3.38872	#NULL!	1.92582	4.94223	0.768628	3.19756	5.77373	9.82691	5.00774	3.6892	2.27643	4.59233	1.36457	1.42585	3.68016	3.208690132958941	3.84696
3816	3.79856	3.78672	4.23872	3.45051	4.12777	1.76936	1.05046	3.91182	2.26267	3.89148	4.66519	7.70773	3.52234	2.05229	6.63972	3.63584	2.6861	0.822192	3.83001	5.78919	2.88605	3.19909	3.9816	2.46368	3.05691	3.87659	3.80138	8.00439	5.0229761655640717	5.69144	3.66638	4.7264	3.61055	#NULL!	1.64141	5.10437	0.863166	3.89213	5.30785	10.1801	6.15953	3.50755	4.00779	5.12573	0.590128	0.927087	2.63737	4.4120925266359414	4.12112
3862	4.19788	3.37264	4.81496	1.7263	4.09743	2.4472	1.18054	3.65467	2.32265	3.83886	4.53758	7.45333	4.21241	2.28542	6.59271	4.48909	2.997	1.58297	4.08808	5.92148	2.96795	2.90277	4.32632	2.10073	3.12707	3.35583	4.37612	8.07579	4.414011168046172	4.87587	3.29717	4.61854	4.32759	#NULL!	1.6502	4.8421	0.960932	3.50463	5.56309	10.0357	5.63608	4.48288	2.69174	4.60618	2.21087	1.63878	3.34845	3.5853257112021404	3.61733
4081	4.10105	3.99134	4.83182	3.10788	4.05189	3.39124	1.53047	3.58788	2.99447	4.18646	4.83764	8.52514	3.5712	2.47439	6.54919	4.04262	3.11906	2.18474	4.76686	6.29426	3.00937	3.54322	4.05889	2.48789	2.872	3.82415	4.10748	8.62122	5.6289252839383712	4.97753	3.54153	5.81903	3.96553	2.04051	1.30364	4.64417	1.19977	3.30778	5.92847	9.9048	5.68077	3.48382	3.38019	4.82195	1.95465	2.13454	3.18463	3.1375941048907419	4.29901
4086	4.41222	4.16348	5.53515	3.99998	4.45958	2.94059	1.78621	3.99428	3.80859	4.59462	5.48819	8.9295	4.43961	3.35033	7.1604	4.80269	3.87048	3.40733	4.98948	6.58943	3.38811	3.93319	5.33372	3.07311	3.44942	4.08689	3.83504	8.97273	5.7542613178249207	5.22339	4.82682	5.61708	4.45862	2.33849	2.07647	5.32537	1.76501	3.81035	6.05887	10.1758	5.40592	5.07408	3.93102	5.42152	1.75498	2.48919	3.88686	4.9786315313642904	4.91088
4115	5.67434	4.29515	5.31899	3.12712	5.54654	3.16288	2.32881	4.69304	4.6233	4.6566	6.13014	9.58461	6.29543	4.41331	7.58723	4.58472	4.40908	3.58835	5.06582	7.38288	4.27187	4.5309	5.25455	3.89119	3.64271	4.50141	5.26959	9.46377	6.898236070517421	7.44754	5.29954	5.61598	6.10742	2.12953	2.09752	6.06453	2.89186	3.54537	7.34964	11.4482	6.05654	6.64039	5.11511	6.12599	1.63807	2.69438	3.95562	4.9674644491722892	4.64346
4120	4.55815	4.72238	5.79503	3.64719	4.86195	3.64701	1.73275	3.6848	3.26701	4.48163	5.11937	9.10337	4.67554	2.75355	7.57075	4.62694	3.17166	3.41877	4.8439	6.56854	3.32479	3.85653	4.08967	2.7254	3.43821	4.51164	4.0383	8.33736	6.8011167939419908	5.41115	4.23874	6.33476	4.02311	2.36869	2.34683	5.38199	1.48856	3.99443	6.2207	11.0694	6.67978	4.45233	3.0195	5.20476	3.14428	1.6516	3.24048	3.1459157951667405	4.77503
4144	4.30448	4.10535	5.19448	2.92745	4.48461	2.89683	1.78516	3.69166	2.94587	4.50708	4.91665	8.53492	4.29624	3.19872	7.13459	4.67199	3.17484	2.93431	5.34409	6.38542	3.34335	3.44623	4.29161	2.73545	3.38057	4.24563	4.50198	8.50785	6.2165482043292686	6.06624	4.41871	5.83149	3.95859	1.7633	1.94482	6.14219	1.57449	3.94827	5.76252	10.9617	5.54363	4.38222	3.4195	4.74176	1.471	2.61463	4.16105	3.5216651227419393	4.65575
5847	5.70105	2.87076	5.1716	3.96384	5.46414	2.25601	2.34591	4.24578	3.21779	5.04083	6.29092	8.3799	5.08365	2.96439	6.88969	4.81712	3.31778	3.03646	4.74853	7.32218	4.21291	4.67683	5.17109	3.40123	3.91959	4.98135	6.0037	8.22994	3.7266258784699695	4.99344	5.65586	5.60766	5.24258	#NULL!	1.57014	6.5416	2.08943	3.6229	6.43571	10.6773	6.63183	6.58316	4.50506	5.30285	2.65617	2.62618	3.6699	3.0879948444680427	4.89561
5850	4.12194	4.30654	5.10605	3.82538	4.31557	3.50021	1.15398	3.50007	2.49207	4.26997	5.00901	8.52482	4.65851	2.1487	7.12194	4.66892	3.0164	1.26605	4.44461	6.122	2.84435	3.35464	4.00364	2.77327	3.17214	3.81797	4.7774	7.9017	6.3854046301778711	3.90564	4.99373	5.68599	4.51499	2.10812	1.55141	5.72837	1.5391	3.99527	6.16012	10.2667	5.45786	5.56175	3.17817	4.27892	1.74173	2.02109	3.41666	2.4833266692790414	4.39537
5852	4.91455	4.41937	5.4452	4.09202	5.2392	3.97466	2.07139	3.80765	3.59414	4.76078	5.54649	9.39412	4.98074	2.44462	7.4909	5.11646	3.69631	2.9683	4.81635	6.73174	3.62694	3.50249	4.55186	2.8322	3.30952	4.36239	4.62156	8.46378	5.4320164172528687	5.25831	5.5023	5.34421	4.947	2.0483	2.11719	5.77552	1.5816	4.27866	6.42334	10.3226	6.365	6.03354	3.96845	5.4078	1.50343	2.69745	4.3544	3.7308929414537411	4.70191
5853	4.34655	4.54059	5.4279	3.91058	4.44451	2.33148	1.4499	3.61659	3.35655	4.63935	4.80954	8.63839	4.65585	2.40793	7.38304	4.28096	3.12208	2.77733	4.14512	6.10726	2.84273	3.32897	4.38299	2.69398	3.15818	3.40244	5.56428	8.18649	6.46971131948857	4.89569	3.9774	5.68673	4.62733	2.57996	1.89566	5.92159	1.28968	3.70502	6.02704	10.3164	5.46672	4.50713	3.98117	4.83229	1.29914	2.5586	2.78115	3.9820088310145381	4.65343
5861	4.87229	4.89993	5.75462	4.19004	4.68074	4.1947	1.91748	4.28575	4.40744	5.23553	5.79811	9.78345	5.55083	3.6888	7.36781	5.39212	4.00678	2.92709	5.39678	7.08502	3.55438	4.67174	5.07808	3.78261	3.77939	4.4336	6.64621	9.02335	8.3658778602674424	7.09158	4.46973	6.42478	5.5814	2.43641	1.66077	6.23037	2.58134	3.74797	6.78671	11.1932	5.9196	5.72959	4.79159	5.95021	2.03947	4.00247	4.09142	5.9444554302086905	5.19286
5865	4.80832	4.90169	4.63471	3.89563	5.10849	2.03049	1.95483	4.49973	3.62641	4.64989	5.65019	8.51628	5.28844	2.79076	7.07811	4.97086	3.8228	3.15841	4.73696	6.85236	3.49117	3.2271	5.28809	2.55471	3.13833	3.61612	5.8907	8.69403	6.4820423408934706	5.83094	4.09271	6.13275	5.53309	1.64624	1.42334	5.96737	1.45592	3.18521	6.76508	10.8105	6.15781	5.31145	4.13611	4.56293	1.61752	0.902784	4.73726	2.10421496068864	4.28831
5868	4.42787	3.66743	4.77961	3.70828	4.46104	2.46462	1.52561	3.86349	3.58151	4.4028	5.28025	8.36169	4.41091	2.92799	6.22861	4.63891	3.87376	2.63901	4.86423	6.4514	3.15875	3.40574	4.59467	2.81004	3.76397	4.07786	4.23023	8.47997	5.5879051668455713	5.1941	3.69462	5.22527	4.72545	1.84649	1.78063	4.65072	1.54988	3.60875	5.67807	10.1721	5.68026	5.85734	4.56796	5.03453	6.41999	2.9829	3.8454	3.1982493209419895	4.36254
5869	5.73619	4.30919	5.49562	3.5534	5.87366	3.09459	2.52022	4.85261	3.90677	5.12447	6.47473	8.53923	6.03679	3.67651	7.93843	5.30458	4.13902	4.02115	4.82268	7.50038	4.3283	4.32245	5.54156	2.93578	3.79381	5.81155	6.61978	9.24001	5.6136136073814216	5.68258	4.81774	6.78342	6.02713	1.62871	2.4119	7.01782	2.15733	4.38609	7.0432	11.2256	7.29469	6.38344	4.78075	5.50771	3.50501	2.67538	5.09855	4.1782731052253892	4.70094
5875	4.65963	4.14113	5.42373	3.53605	4.85699	2.36548	1.66976	4.29457	3.48553	4.58691	5.51189	8.69328	4.3538	2.59998	7.0886	4.69602	3.77256	2.3509	4.8317	6.8054	3.37896	3.91307	5.51574	2.73561	3.61136	4.11412	4.25373	7.9008	7.1105057555266598	5.77614	4.37386	5.87484	5.01244	2.16746	1.31883	5.39353	1.74501	3.47811	6.08568	10.2321	6.06437	5.70547	#NULL!	4.87844	1.66192	2.97815	3.49022	2.9481187771932915	5.02021
5884	4.32015	4.79819	4.92408	3.55291	4.2395	2.70301	1.6326	3.45297	2.76398	4.26994	5.95578	8.7398	4.37414	2.38569	6.14779	4.41689	2.98802	1.54116	4.13156	6.1048	3.02573	3.06055	4.785	2.48956	2.87121	4.05005	5.426	8.19181	5.6748411863718706	5.1732	3.91255	6.35669	3.99123	1.64193	1.3927	4.49136	1.01055	2.76091	6.14461	10.7996	5.2261	4.76621	2.87826	5.00761	1.06537	2.43886	3.07674	3.6645328579813392	4.35433
5899	4.5422	4.67482	5.51967	3.78533	4.71444	2.52566	1.92901	3.37358	3.53842	4.66384	5.5456	9.01958	5.35271	2.42123	6.8175	5.37474	3.38876	2.47971	5.35151	6.99574	3.45698	3.68489	5.10361	2.94479	3.13269	3.8945	6.66741	8.32636	6.2448109452260701	4.82818	3.88525	5.97861	4.86661	2.67322	2.12603	5.62795	1.69755	3.76297	6.18874	11.2045	5.99784	4.27123	3.13749	4.7026	2.23413	2.19746	4.88852	4.4045460246012382	4.86679
5905	4.69629	4.47505	5.46994	3.34415	4.79266	2.92187	1.60091	3.76649	3.07293	4.40676	5.4704	8.328	4.39445	2.94655	7.72942	4.70398	2.989	2.69426	3.99524	6.38459	3.27124	3.37955	4.30856	2.73011	2.93265	3.17178	4.49166	8.18131	6.1907840028694681	5.00843	4.53035	4.98496	5.14914	1.8889	1.40244	4.96372	1.38316	3.52091	6.12178	10.1256	5.92592	5.93157	4.76056	5.00015	1.9371	1.13183	3.88713	2.8629608293170397	4.58158
5907	4.33036	4.06899	5.17951	3.72807	4.19556	2.95913	1.54114	3.26447	3.02689	4.32846	4.75353	9.47045	4.24047	2.39746	7.02281	4.23132	3.00849	2.49144	4.97661	6.20331	3.10963	3.49439	4.2654	2.46825	3.61581	3.93693	4.37983	7.87845	6.8656725267234009	5.61228	4.92426	5.84099	4.26458	1.70767	1.1876	4.41825	1.30131	3.56691	5.74093	10.5623	5.54129	4.53818	#NULL!	4.73941	1.05422	2.28904	3.92178	4.4920552203773401	4.64126
5916	4.97212	4.52292	5.58314	4.33815	4.79191	3.85798	1.99202	4.29869	3.61149	4.69365	5.8252	9.47876	5.42693	3.44893	7.52728	5.17435	3.83842	3.21627	5.06485	7.02267	3.96167	4.32278	6.55241	3.0671	3.54437	4.80469	6.32201	9.18894	6.6363552783505222	5.49623	5.03273	5.99717	5.33199	2.59392	2.89038	4.7982	2.22783	4.25032	6.49887	11.5573	6.96755	5.26147	3.42609	5.44632	1.96257	2.48709	4.95771	2.8031689439040917	4.89
5931	4.71539	4.67474	5.04707	4.24963	4.77451	2.92781	1.63717	4.1051	3.51175	4.5005	5.48641	9.19619	4.70339	2.95459	7.02851	4.61805	3.76822	1.85508	4.69436	6.41745	3.17843	2.89667	4.46939	2.37182	3.14337	4.08701	4.98504	8.60971	5.9465849416198706	5.91869	4.43483	5.8254	4.94726	1.57029	1.722	4.98313	1.52747	3.35894	6.54508	10.1895	5.71509	5.69627	4.95564	5.09711	2.71091	2.73316	4.23653	2.361986097534539	4.50386
5939	4.12681	4.71897	5.39064	3.61688	4.20528	3.24993	1.37335	3.95074	3.01335	4.055	4.95242	8.56845	4.00288	2.81165	7.08186	4.70786	3.16259	2.5484	4.98127	6.11669	3.37427	3.56366	4.65223	2.87514	3.05251	4.2771	4.87359	8.11478	6.1880058045690705	5.42968	4.01726	6.10723	4.41881	1.84271	1.77912	5.07078	1.65218	3.60151	5.75823	9.89808	6.07246	3.95828	3.69734	5.16192	0.932933	2.27897	3.62953	2.8504870624644423	3.89907
5946	5.4074	4.23842	5.06981	4.20756	5.04574	3.98212	1.93294	3.73322	3.31297	4.45776	6.03641	11.3637	5.65108	2.86014	6.91194	5.29331	3.63914	2.79672	4.59992	7.63715	3.3536	3.534	5.84978	2.46221	3.15321	4.30405	5.24756	8.50542	6.8377002704359695	4.7989	4.93243	6.15327	6.02167	2.12346	1.97225	5.17464	1.90553	4.05236	6.10532	11.1568	6.42431	6.75368	4.08786	4.88895	4.1792	3.44227	4.50536	2.55352065586434	4.60727
5948	5.36765	4.98714	5.53729	3.29318	5.45495	3.02658	2.12703	4.33917	3.23223	4.8413	5.87857	8.82139	5.17492	2.86201	7.05719	5.5805	4.19684	2.56508	4.79219	7.00228	3.75093	3.73474	4.55883	2.90547	3.31455	4.37427	5.246	8.55851	5.6765198933610685	4.87156	5.00351	6.48514	5.52349	2.02164	2.18162	5.75177	1.71156	4.11037	6.32215	10.683	6.78923	6.16894	3.35082	4.98603	4.8673	2.961	4.0874	2.841424986150042	4.6073
5949	4.74311	3.88874	5.6062	3.27771	4.53356	3.31877	1.57062	4.22602	3.39116	4.6956	5.26507	8.78858	4.69454	3.16115	7.06538	4.87933	3.1526	2.80557	4.79474	6.66127	3.37124	3.84808	4.88023	3.1879	3.43351	4.63878	4.74578	8.1726	6.4504136304866693	4.94484	4.3364	5.47906	4.51751	2.93006	1.93925	4.6217	2.03022	3.49578	6.64269	11.0891	5.92841	5.70053	2.55827	5.00595	2.10045	2.83914	3.89566	3.0674026921035424	4.68438
5959	4.63482	4.06883	4.49075	3.34188	5.11295	3.3424	1.78789	4.10721	2.32169	3.91648	5.86027	8.5994	4.70053	2.29959	6.75346	4.03879	3.45022	2.42284	4.23106	6.48156	3.27648	2.89123	3.37529	2.16288	2.65869	4.29545	4.9298	7.74777	5.0812927617354715	4.46717	4.08974	5.89322	5.5243	2.46368	1.41155	6.18276	1.0437	3.68414	5.84838	10.2706	6.33811	4.15192	1.77576	4.66367	1.67413	2.78176	4.83757	1.9736418429711409	4.34926
5964	4.98029	4.41712	5.34891	4.22705	4.91203	3.45225	1.59411	4.29928	3.26546	4.76141	5.51925	10.3906	5.0256	2.87071	7.16272	4.90313	3.83837	1.99843	6.02286	6.41922	3.15027	3.83019	4.39984	2.84197	3.24676	4.57473	5.08697	8.71644	7.0941896033145708	6.56057	4.91578	6.19897	5.21333	2.24408	2.39142	5.07167	1.90417	4.48354	6.36231	11.3471	6.54185	5.27572	4.13988	5.77752	2.81892	1.27024	3.73355	2.8487328277345418	4.83482
5965	4.01656	2.59185	4.58387	3.11894	3.77544	1.38071	1.06885	3.45131	2.79818	3.84726	4.10349	8.52724	3.57966	1.62615	6.28776	3.68671	2.64475	1.86258	4.12965	5.35205	2.40072	2.77043	4.026	1.93209	2.91089	3.4024	2.82166	7.76641	5.126639411094172	3.57879	3.80128	4.50368	4.27159	#NULL!	#NULL!	3.80731	1.04356	3.17728	5.11241	9.99364	5.22837	5.6681	3.86413	4.4522	0.523232	2.2728	2.15305	2.519414149318941	3.88093
5970	5.10182	3.69665	6.0842	3.89122	5.29316	4.28154	1.97454	4.13754	3.37977	4.6625	5.22924	9.60719	5.00944	2.69812	8.0515	5.1639	3.54917	2.57598	4.84654	6.53184	3.45508	4.52479	4.52512	2.88575	3.41689	4.37092	4.74254	8.02312	6.5206707875507695	6.16058	4.41296	6.13822	5.724	1.55543	1.98789	6.08594	1.44736	4.30294	5.6193	9.94059	6.30349	6.96879	4.62062	5.37585	1.46133	3.17201	3.13158	2.4485880433732388	4.69443
5976	5.24928	4.75876	6.42777	4.48683	5.54236	4.0936	2.56177	4.11881	3.77655	5.45642	5.71763	9.21841	5.75677	3.3852	7.81183	5.63644	4.01624	3.09225	6.28047	6.97218	4.31488	4.71128	5.0858	3.31747	4.71509	4.3104	5.69176	9.21117	6.7394650528026707	7.92717	4.79734	5.66722	5.61957	2.6132	2.57306	5.52877	2.09254	4.08061	6.58456	11.2354	6.52901	5.73557	5.04832	5.37487	2.56535	3.15073	4.61647	3.3379759085487408	5.34268
5978	5.50738	5.64075	6.43814	4.05601	5.45106	4.53022	2.13796	3.93061	3.83582	5.15789	5.77965	9.95783	5.62309	3.41179	8.25449	5.45551	3.66913	3.01431	5.5161	6.9551	3.77751	4.49758	4.90758	3.30821	3.96448	4.93136	5.91187	8.59073	7.6268470585173613	7.0438	5.3107	6.50107	6.10383	2.943	2.81719	6.4702	2.08231	4.45649	6.85508	11.4525	6.56477	6.68739	4.89707	5.98449	2.6456	2.28175	4.80535	4.325443447778091	5.05212
5980	5.18616	4.22297	5.61163	3.60311	5.38945	3.55048	2.36341	4.7035	3.38415	4.86464	5.39093	9.00796	5.19568	3.3573	7.43174	5.25939	3.63101	3.36804	5.25666	6.99586	4.03719	4.46187	5.03947	2.83926	3.68556	4.45241	5.40504	8.23089	6.9141751252422692	5.4888	5.03154	5.28832	5.07195	1.90542	2.69115	6.28707	2.12307	4.76785	6.18478	10.9996	6.48399	5.09527	3.08351	4.91127	3.58192	3.53397	4.15604	4.3483122199981388	5.13707
5989	3.93802	3.60574	4.51782	3.54173	3.68547	2.64371	1.1821	3.29362	2.80287	4.23595	5.35111	8.35527	5.31936	2.35488	6.67839	4.46106	3.37479	2.29699	4.32088	6.15286	2.86536	3.44959	4.17675	2.8595	2.66231	3.74923	5.19915	7.68144	5.0780226107754709	5.43246	4.14508	6.2085	4.8869	1.87687	1.25531	5.10252	1.13496	3.58805	5.42802	10.2704	5.90238	5.17836	2.67395	5.1892	1.80785	1.04756	3.24033	2.6323670952176408	4.52128
5991	5.52071	3.68423	4.60398	3.70451	5.29408	3.46128	2.08294	4.15146	3.11097	3.95757	6.16531	8.81998	5.2328	2.82211	6.24106	4.97627	3.113	2.78787	4.71321	6.9377	4.03015	3.55725	4.90237	2.36617	2.77259	4.80462	5.0892	8.45753	4.8687726465349721	4.53896	4.6604	5.67914	5.65842	1.67908	1.83635	5.435	1.61027	3.78066	6.26528	10.8219	6.58668	6.07227	2.81663	5.14641	1.77146	2.57661	5.05851	2.7366480373437398	3.94298
6001	5.00112	3.89581	5.68618	3.94422	5.31282	3.66145	2.01433	4.52118	4.09054	4.8134	6.21363	9.64078	5.08381	2.78085	7.34245	4.75771	3.78718	2.88735	5.08676	7.01397	3.76667	4.21008	5.67522	3.38007	4.06488	4.57283	5.6007	8.8616	6.6257497021380702	4.15818	4.5152	6.59059	5.235	1.5596	1.75965	6.47207	1.94201	3.84244	6.86192	11.1864	7.3178	5.95115	3.67717	5.25961	2.22301	2.18109	4.54452	3.2471121312158417	4.85271
6002	3.39623	2.43525	4.57313	2.63968	3.556	1.96433	0.77499	2.2186	2.74743	3.73807	4.6508	7.35013	3.58157	2.02457	6.06016	3.85261	2.61937	1.546	4.15028	5.74986	2.37538	3.06644	4.1074	1.70924	2.74128	2.1684	3.82814	7.42981	4.2688298972566701	4.10903	3.81156	4.35209	4.17556	#NULL!	1.20563	4.72263	1.27615	2.8511	5.31016	9.63029	5.03187	4.95584	4.07538	3.67607	0.364402	1.26537	2.66364	2.3632346021742401	4.03825
6013	4.83849	3.52855	5.22108	2.12454	4.96513	2.83209	1.89068	4.01961	3.37554	4.21115	5.27372	7.73291	4.68494	2.58971	7.31486	4.32849	3.31653	2.69276	4.98264	6.72372	3.3811	3.75718	4.59465	2.40264	3.3445	4.20094	5.04899	8.00039	4.9434279832431711	5.3463	4.50443	5.9073	4.80562	1.93908	1.51416	5.34425	1.56571	4.06755	5.85397	10.4857	5.59916	5.6482	4.40619	5.18856	1.29665	1.87755	5.32663	4.0471990039023424	4.85556
6014	4.89984	3.95975	4.83969	3.20553	4.89759	1.72506	1.81186	4.51352	3.28785	4.4126	5.82496	8.1925	4.91996	3.10331	6.71545	4.35927	3.36079	3.2137	4.42397	6.96831	3.55715	4.17952	4.98798	2.71607	3.39951	3.59143	4.59728	8.81717	4.423420143022371	6.61657	4.71435	4.88841	5.61528	#NULL!	1.87107	5.17724	2.06191	3.85068	6.1263	10.7502	5.67679	5.71312	3.67999	5.25422	1.80767	2.65899	3.77315	2.4272751826705909	4.27357
6020	4.13002	5.21675	4.94148	3.6084	4.17295	3.57784	1.58793	3.44298	2.86652	4.22744	4.98431	8.3481	4.77413	3.00743	7.04607	4.30819	3.21573	2.52555	4.66141	5.94365	2.75781	3.45549	4.43626	2.33075	3.01055	4.10103	4.82422	7.59759	5.0853682290693714	6.27549	4.77578	5.95982	4.08336	1.63639	2.07107	4.39381	1.57909	4.03582	5.99374	10.3566	6.60945	4.58657	2.15072	5.14602	1.27502	1.23346	3.46759	3.9199534495790407	4.30434
6032	4.72851	3.13526	5.29127	3.83049	4.92285	2.45706	1.50571	5.53626	3.11349	4.61675	5.07073	8.45751	4.26192	2.59873	7.21135	3.76685	4.95595	1.96457	4.35713	6.68078	3.42109	4.1129	4.08565	2.94856	3.43964	5.48631	4.48197	7.93124	4.7455246609157689	4.67831	4.30646	5.62591	4.73058	2.30671	1.60698	4.86726	1.43954	3.68541	5.42797	10.1759	6.21166	5.56879	2.492	4.59324	3.67507	2.19859	3.39409	3.33855133329654	4.30528
6046	4.48316	4.02375	4.09191	3.34012	4.31145	2.86437	1.45479	3.83753	2.62796	3.96503	5.26637	8.16686	4.08502	1.81509	6.00721	3.85846	2.87771	1.77466	4.17482	6.46199	3.41986	2.76947	4.14699	1.93061	2.50236	3.84558	4.1824	8.1477	4.9249235862168712	4.97968	4.3796	6.0329	4.65099	#NULL!	1.66207	5.01239	1.07605	3.57563	5.75821	9.5745	5.65072	4.86597	3.74018	4.27281	1.12377	1.64623	3.79465	2.885516150300639	3.82108
6059	5.41319	4.28867	5.69991	3.6547	5.50377	3.36707	2.03752	4.65615	3.26419	4.92866	5.27852	8.96876	4.88357	2.69098	8.45863	4.41906	3.66603	2.37016	4.41436	6.41764	3.66016	3.22972	4.71109	2.4244	3.98633	4.37607	5.08792	7.97054	5.7187731154212704	7.10113	3.83012	5.8528	5.53081	2.82644	1.84701	5.97737	1.09719	3.89767	5.87905	10.5242	6.31936	7.0771	3.11417	5.48783	2.14135	1.70868	3.48611	3.1978472299580383	4.36627
6063	4.80492	3.73086	4.91663	3.51582	4.67976	3.05541	1.70075	4.30419	3.28659	4.4104	5.92676	9.50638	4.81977	2.70807	6.97088	4.80324	3.28784	2.81017	4.88069	6.76745	3.11806	3.39801	4.79613	2.14146	3.20551	4.14932	4.56818	8.62269	5.7494295099622699	5.11455	4.06695	6.13917	4.80739	1.79186	1.93239	5.60257	1.02964	3.94981	5.8835	11.127	5.78899	6.11515	4.52241	5.25751	2.67666	2.71968	3.40225	3.0711379433008408	4.46384
6090	5.34152	4.63225	6.02798	4.45569	5.39873	3.0167	2.1691	4.9714	3.48866	5.0193	5.98301	10.3585	4.75035	3.65862	7.70581	5.62111	4.08818	3.36785	5.50552	6.92163	3.73279	4.47742	5.11121	3.10607	3.76762	4.6424	4.65266	9.12619	6.98875142014652	6.86376	4.90952	6.61537	5.2902	3.10385	2.42974	5.68185	2.13774	4.63103	6.17422	10.7651	6.64257	5.99373	5.83902	5.71256	2.31922	2.66088	4.11597	3.7230232249970903	5.35945
6091	4.73537	3.60166	5.66362	3.76064	4.29558	3.88092	1.78035	3.30654	3.35533	4.70054	5.57667	8.91653	5.2095	2.63491	7.54552	4.9532	3.57609	3.08027	4.92945	6.82481	3.27059	4.29216	5.1911	3.21279	3.9507	3.80941	4.78509	8.14598	5.6285291638502715	5.72994	4.59513	5.87501	4.90429	2.25165	4.40765	5.09327	2.21553	5.121	5.93805	10.7461	6.00326	5.34065	5.08784	4.65721	1.85978	2.92807	3.63876	2.6698651464269418	5.0464
6093	4.50863	3.43499	5.26474	3.45472	4.49796	2.33419	1.39225	4.1084	2.31348	4.24087	5.02184	8.84751	4.96638	2.32924	6.79134	4.486	2.99615	2.7979	4.25356	6.78257	3.12603	3.5759	4.23957	2.23815	3.13474	4.21139	5.04351	7.82769	5.1127069121287709	5.55514	4.07668	5.59341	4.51143	2.1451	1.69351	4.37343	1.44768	3.75985	5.71089	10.1771	6.17789	5.44211	4.00248	4.49894	1.5303	3.22493	3.82234	3.8385504640792392	4.05254
6101	4.91998	4.0579	5.17041	3.18976	4.83634	3.72825	1.89226	4.27333	3.44498	4.44089	5.81753	9.77412	4.8406	3.16254	7.46609	4.52951	3.83329	2.59386	4.70889	6.7368	3.30096	3.45193	4.58674	2.47962	2.95047	3.9449	4.9974	8.13325	7.737030477036881	5.178	4.48422	6.16809	4.97495	2.26828	1.62727	5.31488	1.53116	3.72471	6.21711	10.4842	5.85365	5.52302	4.15464	5.32866	2.05383	2.52512	4.61113	2.4429837394010421	4.7821
6115	4.45123	4.04595	5.59708	3.84524	4.39869	2.66975	1.51734	3.87944	3.04101	4.3762	4.84151	9.9073	3.78748	2.62019	7.26926	4.69327	3.22157	2.1381	5.04686	6.08251	3.0543	3.3268	4.68152	2.57648	3.16	4.09628	4.08267	8.36057	7.3473395521579201	7.29023	4.95298	5.99471	4.52303	2.44689	2.00926	5.04025	1.5804	3.68527	5.79481	10.0523	6.05293	5.12367	4.33647	4.67807	1.41407	3.33822	3.79624	2.8579482980062418	4.31593
6140	5.32555	3.72412	6.62933	3.39887	5.66201	1.42686	2.05581	4.74277	4.00466	5.02608	5.53387	9.36572	5.58007	3.66673	8.18036	5.07595	4.12985	2.63234	5.76594	6.8722	3.57229	4.87527	4.53288	3.09363	4.36912	4.8562	4.33961	8.28278	6.3866949658128718	5.34993	4.70534	5.98793	5.1863	1.63189	1.00503	5.35522	1.95527	4.04914	5.94535	10.8098	6.20595	5.94486	3.88127	5.64404	2.28079	2.80589	3.60508	4.7389224089666913	4.89877
6143	4.94933	4.28585	5.53351	5.13655	4.73386	3.05684	1.94281	3.76964	3.56388	4.89036	5.58106	8.86283	4.17537	3.08596	7.15734	5.20448	4.00708	2.67665	5.03008	6.82747	3.3072	4.30578	5.03785	3.43412	4.00765	4.41911	4.77277	8.7098	5.4567974148154699	6.90653	4.74926	5.65537	5.10228	2.9445	2.24911	5.80811	1.87415	3.84918	5.90868	10.2675	6.22486	6.00786	4.98205	5.19945	1.92525	2.35979	4.29412	5.3261918130352406	5.00552
6147	4.54422	3.70446	4.85057	3.48913	4.58561	2.19413	1.70015	3.3935	2.76729	4.16045	5.22767	8.73943	4.45113	2.54	6.6376	4.62552	3.23064	2.63899	4.3431	6.43013	3.30369	3.53809	4.43906	2.48226	3.55237	3.88476	4.7136	7.55238	6.0105347966398712	4.46343	4.20172	6.05225	4.01146	1.92566	1.45607	5.65447	1.18135	3.12837	5.69277	10.3001	6.22312	5.43407	3.54301	4.67382	1.55575	1.71247	3.19374	2.1717059433730417	4.31305
6150	5.13511	4.62674	6.04221	3.26802	5.02407	4.01705	2.22598	4.63575	3.67964	5.10751	5.83122	10.2021	5.36185	3.15582	7.59364	4.86797	4.1104	3.60917	5.93797	6.95855	3.82732	4.52417	4.86417	3.5101	3.89355	5.17773	4.71766	9.0104	6.3392867417961201	7.04611	4.67064	6.14965	4.98778	2.34119	2.73195	6.48946	2.03433	4.80889	6.63137	11.4282	7.27258	5.48196	4.75406	5.69147	6.37931	1.83468	3.85997	3.2563624248358898	5.44948
6152	5.01525	5.22494	5.93312	4.05779	5.00143	4.06729	1.99447	4.38703	3.47636	5.19182	5.98874	10.0826	5.68717	3.51577	7.9271	5.5416	4.23749	3.34768	5.23687	7.33206	3.56501	4.33277	5.23615	3.60777	4.12385	4.50715	6.81663	9.369	6.79152173187037	5.58735	4.44823	5.69502	5.31072	3.44505	2.31995	5.6303	2.46164	4.21403	6.69221	11.0172	6.50114	5.41552	3.37599	5.391	2.36675	2.61312	4.11467	3.1076217613113921	5.16848
6165	4.43544	4.60304	5.40041	3.58045	4.5666	2.48543	1.71432	3.29584	3.66627	4.71073	5.36253	8.69064	4.69709	2.29765	7.64126	4.16117	3.22157	2.08672	4.8161	6.61719	3.1466	3.77774	4.80007	3.04631	3.13246	3.86571	5.22957	8.09746	7.3620503230655912	6.7535	4.38676	5.64972	4.61117	1.82869	1.81072	5.0801	1.40193	3.87481	6.10259	10.0109	5.97812	5.63142	2.37199	5.0094	1.73139	2.69024	4.27896	2.7533592206173378	4.7737
6172	3.98871	4.67422	4.85697	3.0276	3.92037	2.24095	1.32396	2.69414	2.31602	3.94374	4.43368	8.25294	4.0954	1.58462	7.30842	3.97755	3.0663	1.81841	4.05695	5.68096	2.53146	2.56889	4.3871	2.43844	2.88656	3.30496	5.58353	7.6669	5.18049296089037	3.78959	4.68154	5.10983	3.71786	1.91679	1.85473	4.8896	1.13411	3.87923	5.61377	9.60986	5.17721	5.19258	2.01596	4.61728	0.688158	2.51982	2.67015	2.6985675705896388	4.14079
6176	4.48994	4.26723	4.9227	4.14337	4.68908	2.92749	1.9484	4.12911	3.14448	4.75424	5.2204	9.64887	4.38894	2.40455	7.18354	5.25978	3.28608	2.92533	4.64534	6.51766	3.23324	3.85865	4.7131	3.06337	3.43884	4.31398	3.50308	8.21697	5.6111082746301699	5.93371	4.22247	6.27514	4.37893	2.03733	1.8887	5.11265	1.80517	3.89115	5.84475	11.0772	6.13368	4.62696	3.96999	5.12885	2.38699	2.09275	3.92086	5.0249654879906398	4.66762
6195	3.98684	4.31646	5.03175	3.05325	3.72702	1.97052	0.83371	2.96583	2.73841	3.91567	4.63856	7.99759	4.01589	1.82213	6.82539	4.17882	3.01795	1.96055	4.11256	5.60572	2.70616	2.49611	3.80183	2.24807	2.62605	2.48813	3.58414	8.10129	7.0722245598681708	4.40148	4.00254	4.70414	3.75405	2.15149	1.49383	4.99937	0.956044	3.62543	5.94102	10.1318	4.72325	5.13845	2.79239	5.06809	2.06214	1.59673	3.27866	5.3496952520297416	4.04219
6200	4.05551	5.01998	4.96311	3.03232	3.95531	2.31515	1.36914	3.21144	3.33877	4.23122	5.04368	8.36296	3.56464	2.49521	6.95939	4.90717	3.49697	2.15011	4.25481	6.28138	2.92884	3.10051	4.55603	2.57077	2.94237	3.49846	5.19623	8.90894	4.5096609835552695	5.56959	4.60298	5.84205	4.05605	#NULL!	1.28304	4.01125	1.44867	4.03136	5.69591	10.0907	5.72747	5.72379	3.83113	5.05596	1.62743	1.94568	3.07235	5.9095718577578902	4.62464
6201	5.11404	4.81009	6.17851	2.75195	5.80417	3.62753	2.3194	4.54068	4.06782	5.13059	6.31091	9.83138	4.96565	3.24999	8.04475	5.15341	4.85169	3.29731	5.20881	6.75687	3.81805	3.83173	4.92503	3.63859	3.82081	4.74613	4.7181	8.46598	6.1870385889116708	4.5249	5.36391	5.88199	5.72589	2.85296	2.22129	5.95878	1.85753	4.90723	6.43675	11.192	8.17337	6.59601	5.10348	5.77758	1.51138	3.10298	2.96104	3.5961303864167902	5.31278
6206	4.15246	3.0177	5.70698	3.75835	4.28399	2.40879	1.21651	2.67445	3.16377	4.07919	4.60469	8.66787	4.26524	2.05781	6.81684	4.78731	3.60482	2.17894	4.42396	6.20902	2.91703	3.70527	4.25979	2.10355	3.64377	3.32381	4.68969	8.01248	6.39042091719267	3.46601	5.58024	5.8623	5.70783	1.61279	2.64951	4.17254	1.82636	3.99013	6.39893	10.145	5.8332	6.28098	3.08753	4.26778	1.49512	1.50876	2.64097	2.5311339100663379	4.15133
6213	4.21064	3.70076	4.67058	2.6158	4.01412	3.77414	0.91144	3.1652	2.4547	3.75761	4.76185	8.57374	4.48709	2.08655	5.98483	4.05442	2.90876	1.6772	4.15878	5.52186	2.74029	2.36995	4.3477	1.7016	2.25125	2.86383	4.56536	8.01554	5.8484168679453719	4.52683	3.93038	5.31242	3.7965	#NULL!	2.34632	3.97915	#NULL!	3.89015	5.85366	10.5602	6.15813	4.75248	2.35999	4.57746	1.14676	1.43609	3.89866	4.3442695771398423	3.91491
6225	3.9506	3.67812	4.74848	2.79497	4.08993	2.31348	0.905274	3.52348	2.97554	3.53251	4.53101	9.00901	3.84629	2.64695	6.33646	4.08836	3.0689	2.03281	4.71858	5.78507	2.83142	3.09011	4.43849	2.27133	2.72429	3.7067	4.73768	8.01098	5.7072751913348698	3.8281	5.10291	4.82213	4.9645	1.9341	1.87256	5.0813	1.42873	4.05666	5.62523	9.50095	5.62479	5.63646	1.58548	4.5867	0.814698	1.74226	3.58483	3.7099998151022402	3.66394
6230	4.22529	4.23932	4.75249	3.56787	4.00003	3.56645	1.52807	3.47263	3.00094	4.21285	4.99534	8.75425	4.04805	2.00817	7.4326	4.71284	3.31125	2.1531	4.27575	6.11524	3.36212	3.42675	4.09823	3.2235	3.0076	3.43774	3.93163	8.20336	5.4991964307046688	5.38291	4.49984	5.45013	4.03815	2.00068	1.57791	4.9739	1.68198	4.02504	5.76492	10.3315	5.38912	4.76556	#NULL!	4.96804	1.79042	1.44262	3.51254	2.1446327476354416	4.45945
6236	4.65378	4.24468	5.84828	4.0091	4.54873	3.71868	1.41345	4.09958	3.85482	4.47045	5.98345	9.78688	4.44155	3.40142	8.94094	4.50703	4.15518	2.43891	5.20303	6.80639	3.28285	4.58229	5.16655	3.15059	3.30475	4.21916	5.00008	8.19433	6.7439126068123203	7.03443	5.35015	6.94163	5.99351	2.96649	2.44803	4.95069	2.35764	4.24875	6.77913	10.9576	6.32284	5.52904	3.61032	4.40274	2.84879	2.35152	4.03521	4.1473980640524912	4.67674
6251	4.42155	3.95245	5.28096	2.89248	4.24394	4.02916	1.30675	3.32666	2.80241	4.48747	5.40892	8.44686	4.7012	2.61523	7.28484	4.53588	3.33227	2.52777	4.8968	6.60589	2.88529	3.82652	4.55409	2.90996	3.31989	3.78325	6.05895	8.32411	7.0377730556492217	6.172	4.24867	5.61621	4.57907	#NULL!	2.00942	5.14961	1.65698	4.1444	5.95289	10.9892	6.6652	3.74707	2.8108	4.5047	1.79929	3.62041	2.85194	3.9318683967504913	4.25373
6263	4.20914	5.07679	5.95906	3.40673	4.34747	3.73171	1.38628	3.65247	3.14384	4.61858	4.70012	9.21313	#NULL!	2.9507	7.8173	4.56084	3.58205	2.43723	4.94979	6.14427	3.00289	3.37348	4.00374	2.69331	3.4907	3.2674	4.28894	8.32864	6.469617538237471	4.81041	4.26914	5.86389	4.59129	2.49049	2.47042	5.02742	1.49924	4.01962	5.58352	10.8844	5.51947	6.38066	2.75611	4.72063	1.11508	2.65745	3.56087	3.4541586155328408	4.77645
6274	5.04158	3.99902	5.80298	3.81187	4.92097	5.04379	2.02546	3.90016	3.64146	4.55981	5.51748	9.4685	5.08093	2.93137	7.50787	4.82112	3.65025	3.0748	5.49155	6.99143	3.67911	4.27784	5.22081	3.01974	3.4248	4.35486	4.72156	8.47804	6.1958464065147707	5.09679	4.31825	6.61697	5.24264	1.8176	2.67862	5.38305	1.83523	4.70258	6.33987	10.5701	6.77509	6.22355	3.03591	5.53762	2.0066	1.08818	4.31498	3.1899103486951401	4.57525
6278	3.95179	4.92364	5.315	2.98128	4.12766	1.63179	1.22499	3.7561	2.94074	4.28362	4.47306	8.27261	3.72121	2.06908	7.04919	4.44764	3.17755	1.16587	5.05506	5.93723	3.28141	3.35055	4.5864	2.53135	3.06932	3.33318	4.72898	7.87898	5.788481857128672	6.14077	4.3768	4.60861	4.29057	1.82582	1.9696	5.54684	0.965628	4.04517	5.49256	9.81159	5.42822	3.25853	1.95458	4.5752	1.42968	#NULL!	2.57204	2.2013437779932414	4.49565
6288	4.17598	4.26801	5.06473	2.45517	4.05703	1.77983	1.14883	3.2808	3.01664	4.06624	5.6303	7.87471	3.79402	2.55752	6.3283	4.67613	3.28632	1.81218	3.91835	6.25963	2.8764	3.52336	4.56816	2.88535	2.60518	3.70935	4.74605	7.61344	4.7998971413908693	4.39346	3.9629	4.47057	5.23698	#NULL!	1.39085	4.77226	1.35805	3.50631	5.91339	10.4669	5.74021	6.08745	2.64367	4.87364	1.28355	1.67158	3.15623	2.7669067725236407	4.28676
6289	4.1893	3.94365	5.62725	3.7041	4.0818	2.04182	1.5137	3.5752	2.95542	4.53706	5.27611	8.69915	3.78345	2.1724	7.05832	4.84204	2.97609	1.48052	4.74299	6.24774	2.90466	3.39248	3.90875	2.6364	3.14525	4.06222	4.41793	8.47175	4.6989200109808698	4.20842	4.85984	5.66235	3.78734	#NULL!	1.56685	4.89882	1.1535	2.90183	6.11724	10.4253	5.41379	5.55153	1.63702	4.67976	1.16576	1.97624	3.07481	3.4271937821117402	4.66567
6303	4.04445	3.35252	3.88572	3.56936	3.92953	2.25257	1.31704	3.8685	3.09585	4.04205	5.12381	8.74628	4.36956	3.04156	6.49582	4.47649	2.84999	2.20903	5.04429	6.33469	3.04302	3.41383	5.07921	2.57306	3.53753	3.41205	4.82318	7.69185	6.1026395553494703	6.32095	3.84739	4.85925	6.9548	1.69727	1.16667	4.80145	1.32893	3.07997	6.65929	10.2842	4.76168	5.22273	3.00313	4.84178	1.34888	0.849921	2.95585	2.415944260644038	4.23356
6315	4.55237	3.33278	5.81461	2.70964	4.87561	3.27742	1.65783	4.0121	4.01176	4.78908	4.87672	9.17796	4.42946	2.8783	8.21099	4.19945	3.48639	2.47704	4.92697	6.82003	3.45347	4.42055	5.10295	3.0285	3.65756	4.47035	4.92141	8.01909	6.4796219066568694	5.14402	3.92648	6.34312	5.06887	3.21714	2.13442	4.74031	1.38005	4.35179	5.86681	10.2002	6.50759	5.1516	2.20601	5.45788	2.0295	2.02099	3.91013	4.1772346679768404	5.44232
6327	4.17174	2.56113	4.22355	2.90701	4.29841	3.14243	1.56272	3.91593	3.43949	4.31408	5.60403	6.99485	4.23465	2.23789	6.74424	4.34683	3.08638	2.51692	4.59964	6.28139	3.01241	3.58097	5.60484	2.58151	2.84018	3.8652	4.43495	7.81071	5.8488800256070688	7.08935	4.48871	5.25776	5.00932	#NULL!	1.54891	5.6571	1.82362	3.78655	6.01203	10.5109	6.07961	4.3719	3.08294	4.94982	1.58041	1.55914	3.70018	3.0279704726693404	4.41463
6331	4.90913	4.20559	5.36493	3.83144	5.06788	2.84284	2.38886	4.12153	3.39183	4.9547	5.89984	8.63915	4.0711	2.93413	7.52762	4.61183	3.81372	1.97194	4.69627	6.39887	3.67372	4.10334	4.75859	3.12572	3.72367	5.16889	3.88246	8.51573	5.8190607105769212	6.73806	5.37096	6.5219	4.80481	2.21343	1.93715	6.23412	1.61843	4.13091	6.17219	10.4613	6.61114	6.71695	4.23036	5.42265	8.24451	2.11037	4.27706	3.0008278045392909	4.80582
6334	4.49505	4.70189	5.12583	3.33172	4.75656	2.20495	1.61703	3.7667	2.96765	4.5746	4.92485	8.23308	4.4263	2.55129	7.7266	4.69339	3.30733	2.51868	4.52215	6.7406	3.04264	3.79413	4.65792	2.72905	3.68357	3.99301	5.53652	7.93436	5.8849015385662691	4.01314	4.00098	6.25755	4.44491	1.98757	1.39075	4.51068	1.29381	3.79842	6.08496	10.7067	6.01402	5.29861	3.47333	4.69599	1.59878	2.96025	3.51137	5.1466856381974413	5.04257
6335	4.88557	3.11232	5.09534	4.1635	4.75507	3.02358	2.11176	4.32749	3.70526	4.8648	5.88087	9.0097	4.37586	2.74309	6.55582	5.08734	3.60341	2.22823	4.32002	6.41131	3.50941	3.60061	4.69854	3.26662	3.73245	4.11194	4.40912	8.2948	5.2162006515653712	6.31506	4.53129	6.39742	4.89009	1.58369	1.72369	5.38719	1.93554	3.79228	6.43769	10.5734	5.96963	7.37856	3.2971	5.63577	1.8843	1.49423	4.40553	3.3167381079912421	4.83448
6339	5.19833	4.27302	5.04312	3.78009	5.23482	4.03017	1.98544	4.58383	3.67763	4.88536	5.73014	9.64801	5.08538	2.75584	7.60855	5.24999	3.78979	2.91845	4.94114	6.85294	3.57662	4.1327	5.11577	3.34497	3.48259	4.89721	4.38073	8.94168	5.1710805941069689	4.8691	4.84495	5.73517	5.56501	3.1553	2.8072	5.01724	1.98114	4.54041	6.6752	11.4532	6.5766	5.43121	3.42335	5.40698	1.44958	2.19524	4.30782	4.1818208330285405	5.10951
6358	4.22438	4.306	4.67546	3.14932	4.28692	2.50778	1.40402	3.42928	2.50017	4.18528	4.9938	7.24478	5.0733	2.3395	6.76662	4.86779	2.97392	2.57495	4.53469	6.37136	3.04585	3.28034	3.83431	2.25894	2.76522	3.89505	4.87052	7.78733	5.5363240679862722	3.49045	4.38018	5.43586	4.31897	#NULL!	1.56786	5.58993	0.856631	3.32015	5.90203	10.1718	5.64566	3.64816	4.93277	4.73178	2.42999	1.35962	3.8001	3.4406104882079398	4.39876
6382	4.19333	3.30608	4.1089	2.83044	4.2008	3.56087	1.20552	3.79431	2.19929	3.86119	5.02609	8.68392	#NULL!	2.23037	6.86802	4.10676	3.14562	2.52676	4.29913	5.73794	2.92841	2.78915	4.86252	1.81608	2.45694	3.75832	4.59054	8.27252	5.8490022123751695	4.75753	6.02473	6.34268	4.16311	2.21587	1.70325	4.31755	1.05958	3.8976	5.5336	9.65072	6.28567	3.93034	3.0094	4.33893	2.92268	2.14918	3.75908	2.4163041855369394	4.05655
6387	4.93257	3.6725	5.61471	3.87215	4.95498	3.24899	1.99917	4.10803	3.43622	4.99477	6.01232	9.4827	4.94608	3.02952	7.30379	5.07125	3.6319	2.31427	5.37113	7.03346	4.33214	4.19331	5.07189	3.13237	4.07026	4.38635	5.27117	8.73883	5.3591905984554709	4.72084	4.14676	5.25954	5.27842	#NULL!	1.59484	5.74456	1.94918	3.88911	6.70402	10.6905	6.09218	5.57121	4.63942	5.38619	3.62156	1.95457	5.01776	3.5732382441228414	4.92304
6392	4.22554	4.00547	5.19806	3.37202	4.53505	2.96173	1.47877	3.96874	2.95488	4.3387	5.29263	9.22858	4.28703	2.53118	7.05689	4.81139	3.48845	2.98167	5.47307	6.50604	3.07025	3.74675	5.37951	2.80425	3.5826	4.26952	4.71168	8.73245	6.2338251832860694	6.32449	4.07765	6.14036	4.11451	2.35301	2.11026	6.01535	1.64518	2.99912	6.0461	10.7508	6.54106	3.71751	3.09707	5.22249	1.55297	1.56457	3.40204	3.0773069149469401	4.65158
6393	4.63939	5.05087	5.3729	3.73029	4.64358	2.81787	1.87115	3.85229	3.52543	4.90679	5.65036	8.60602	4.87932	3.11722	7.55337	5.31986	3.91472	3.0967	4.64502	6.69499	3.37342	4.21585	5.00031	3.09211	3.75193	4.50464	5.14354	8.58549	5.1119361465567712	7.44593	4.96019	5.36382	4.80972	1.78541	2.58428	5.78682	1.84703	4.56212	6.57601	10.598	6.17068	5.21138	3.81993	5.23726	2.04417	3.09494	3.6125	4.693423357215039	4.85876
6399	4.14378	3.61527	4.24784	3.09882	4.37883	3.15805	1.43936	3.62316	3.37649	4.16961	5.00967	9.07811	4.05822	2.09452	5.90652	4.31972	3.02479	2.48986	3.97309	6.08388	3.15551	3.29277	3.88414	2.26887	2.97345	3.50722	4.6735	7.78189	4.8878427512401705	4.75556	3.80733	5.25864	5.09761	2.74175	1.41115	5.70995	1.33109	3.48089	5.985	10.2235	6.05484	4.23202	#NULL!	5.17295	1.90414	2.60504	3.58472	2.4757184060780415	4.1834
6403	4.0682	2.87437	4.78805	3.15274	4.52237	2.70437	1.25849	3.72199	3.25541	4.38412	4.70224	7.6299	4.07871	2.05169	6.58493	4.08976	3.15799	2.15695	4.51141	6.05068	3.03077	3.98007	4.20274	2.32639	2.77001	3.94065	3.63834	7.64144	3.8742873945722711	4.58911	3.69714	5.72419	3.99203	#NULL!	1.66581	4.74973	1.31176	3.51865	5.44646	9.72737	5.69879	5.41366	5.13632	4.25307	1.43739	2.29803	3.38928	2.1971058026845403	4.34401
6411	5.75541	4.65044	5.72117	3.3519	6.07145	3.17952	2.35092	4.56206	3.73626	4.99974	6.059	9.30413	5.53377	2.98954	8.38065	4.68531	3.75337	2.42836	4.46962	7.16483	4.15222	3.54485	5.00321	2.39888	3.75283	4.18482	7.02951	8.34379	7.0388931881297703	6.5096	5.10362	6.06705	6.80671	3.56539	1.75832	5.69972	2.48901	4.11995	6.15695	10.8354	5.97087	5.47475	2.70866	5.98656	1.37224	2.57271	5.20037	3.244968373609741	4.64166
6421	4.06871	2.64388	4.86797	3.41116	3.90245	3.37783	1.1633	3.69185	2.89058	4.26637	5.4595	9.6934	8.98504	2.15673	7.28195	5.09808	3.22789	2.56174	4.9051	6.52829	2.8164	3.99183	4.96127	2.42605	3.04977	3.41269	5.05515	7.79373	5.7554400059011703	4.87989	4.7624	4.80192	5.54661	2.49171	1.96149	4.12722	1.8329	3.09753	6.08941	10.2452	6.11124	6.1609	3.3856	4.21813	1.33599	3.89228	3.79577	2.9826259072854424	4.40831
6431	5.09642	5.10483	5.64035	3.98243	5.36414	3.39821	2.25041	4.46915	4.04388	5.0535	6.08084	9.15999	5.55496	3.31498	7.8773	5.29992	4.15113	3.40436	5.46285	7.08785	3.98699	4.62694	5.77275	3.10515	3.698	4.45056	5.46973	9.08334	7.7350747402600399	6.52509	4.49084	6.25701	5.14443	2.92905	1.76265	5.90059	2.17353	4.10652	6.6935	10.6318	6.50863	5.38221	5.09908	5.96325	4.30873	3.03661	5.10512	4.4077908225406404	5.07817
6433	4.90698	5.0573	5.75062	3.91152	5.14063	5.18219	1.97512	3.93272	3.74534	4.79042	5.70345	9.20239	5.89755	2.93805	8.16071	5.06782	3.56333	2.01137	5.0359	6.76434	3.3047	3.70297	5.15337	2.18134	3.24497	3.95113	7.53567	8.41758	7.37232977606745	6.38693	3.87197	5.66578	5.57631	2.82991	2.53086	4.47478	1.81275	4.54836	6.36643	11.02	7.3579	5.35295	3.53803	5.02762	3.0765	3.65668	5.28373	4.9523869080859395	4.523
6439	4.60226	3.9009	4.85806	3.79054	4.8622	4.30531	1.70909	4.49705	2.7798	4.28186	5.24669	9.07074	4.34429	2.86459	7.33527	4.45437	3.55989	2.73222	4.70623	6.41777	3.52987	3.71638	4.51585	2.52212	3.32509	5.02343	5.42843	7.80613	6.5815969884972718	4.71173	5.11749	6.44119	4.89079	2.12966	2.76327	6.04772	1.22354	4.16307	5.8831	10.5347	6.73779	4.65845	3.4383	4.51355	1.49352	1.96499	3.90228	4.1337914177776405	4.20963
6441	4.12415	3.55765	5.07125	3.40329	4.35575	4.26646	1.46626	3.34889	2.6701	4.38236	4.73392	8.21186	4.80022	2.81319	7.38426	5.03921	3.20214	2.35612	4.79842	6.16173	3.16554	3.48713	5.52008	2.57682	3.14143	3.05427	6.11568	7.84248	6.2375643717174709	5.35255	4.94958	5.85199	3.98559	#NULL!	2.53043	4.91744	1.46652	3.94255	5.85185	10.4146	5.93459	4.72127	4.22491	4.63357	1.33883	1.74556	3.07961	3.1225387722333395	4.5108
6446	5.37219	5.05221	5.64215	3.72741	5.53889	3.41837	2.27137	4.46257	4.03751	4.98759	5.75719	9.48978	5.39243	3.28097	7.88608	4.94215	4.32718	2.82434	5.51543	7.08691	3.91174	3.79002	5.38219	2.93483	3.71225	4.62494	5.24332	9.09172	6.9029260941198212	6.35086	4.32109	5.92336	5.02996	2.89824	2.65356	6.5654	1.56826	4.30031	6.42682	11.187	7.2155	5.10476	4.20957	5.45876	3.30174	3.00924	4.42646	4.7665702118954902	4.85135
6465	4.59878	4.80241	5.60093	2.54044	4.65128	3.54322	1.87684	3.435	3.08278	4.50942	5.09176	9.64931	4.68401	2.8641	7.20822	4.88478	3.47942	1.95657	4.34937	6.12277	2.98063	3.28107	4.36729	2.65397	3.43523	3.83179	5.21303	8.56461	7.5399103560667688	5.53154	4.70302	6.35822	5.11067	2.93112	2.66584	5.13308	1.51413	4.67988	6.20832	10.5071	6.05092	5.28318	3.12711	4.79982	1.80142	2.8047	4.11573	3.0858414476926375	4.63789
6477	4.66817	4.89406	5.46749	4.04765	4.52254	2.77299	1.39147	2.96433	3.12439	4.21487	4.81718	10.1132	4.5543	3.28016	6.3446	5.09434	3.56038	1.77059	4.93298	7.43615	3.69645	3.27366	4.87366	2.74716	3.31899	3.95117	5.04001	8.53684	8.0053823716759389	5.77144	4.14794	5.10932	4.43223	2.42778	2.37727	4.85193	1.4544	3.45063	6.36237	11.5889	7.29217	3.34129	3.42632	5.356	3.73894	0.989861	3.95166	4.4094290452703397	4.40887
6483	4.35589	4.5831	5.32591	3.25343	4.02402	2.90353	1.5173	3.36318	3.39027	4.65481	5.21263	9.74062	4.265	3.81009	6.77527	4.56092	3.48415	2.31668	4.5586	6.24977	3.03177	3.83552	4.41397	2.98165	3.16016	4.70858	4.71716	8.35889	8.2164281789764377	4.90723	3.80855	5.84466	4.27812	2.34818	1.67774	5.32151	1.41388	3.75063	5.87521	10.5438	5.97609	4.93905	2.45846	5.08999	1.40221	2.25119	2.71726	5.6529203147736391	4.81152
6487	4.79234	3.4495	5.1974	3.81281	4.8812	4.64736	2.0148	3.77896	3.79619	4.39759	5.57023	9.67212	5.30798	2.94035	7.51147	5.2525	3.56762	2.44133	5.33759	6.50573	3.82064	3.76408	5.10409	2.41957	3.06549	3.52639	6.06742	8.92762	6.7735420757110711	6.08001	4.16544	5.60605	5.80149	2.53248	2.19816	4.58027	2.01695	4.4318	6.99943	10.8199	6.1949	8.92967	3.13073	6.23395	1.68594	3.46076	5.24167	4.8205719686728399	4.84174
6527	4.83654	6.6131	5.72228	3.23453	4.87816	3.1549	1.88583	4.53576	3.63839	4.98645	5.68118	9.43785	4.71218	2.92995	7.80136	5.12438	3.99881	2.81021	5.08928	6.61564	3.10001	3.54207	4.84724	3.37537	3.36322	4.30698	6.38067	8.44254	7.8653100747353015	5.71641	4.87615	5.33025	5.1245	1.91479	1.73878	6.20981	1.84577	3.98184	6.2626	10.772	5.82226	4.69581	#NULL!	5.32516	2.30763	2.47594	3.63187	3.2143683637139904	4.37595
6546	4.87167	3.96129	5.30241	3.16041	5.03351	2.38147	1.62591	3.87055	3.54627	4.6009	5.79348	8.90419	4.58118	2.82753	6.6927	4.88229	3.61756	2.26535	4.56201	6.51703	3.79254	3.82961	5.01269	2.72187	3.25225	4.70058	5.36162	8.71189	5.7415366936504695	6.05125	4.32992	6.08258	4.78955	2.39616	1.95371	5.59565	1.87512	3.82743	6.13519	10.5654	6.54362	5.40562	3.12934	5.10371	2.29451	1.63462	4.03221	4.050818943446739	4.32451
6557	4.81276	3.70479	5.71849	3.86685	4.76859	2.62187	1.60134	3.4791	3.49737	4.42268	5.07342	9.00995	4.49711	2.49444	7.70622	4.51913	3.39989	2.41357	4.83926	6.75753	3.44417	4.10981	4.64023	2.72916	3.32311	4.26397	4.49523	8.20284	6.5366539003149713	5.93733	4.48226	5.24381	4.716	2.24351	2.196	5.68468	1.5619	4.20649	5.77826	10.57	6.40612	5.24871	3.90732	5.04516	1.94254	0.952594	3.69978	3.661900438649941	4.55157
6598	4.79386	3.95092	5.72385	3.5021	4.99196	3.69793	1.60429	4.79162	3.40017	4.65932	5.8877	9.3785	4.94393	2.90138	7.77796	4.78877	3.76505	2.72777	5.02274	6.64398	3.33349	3.58263	4.3979	2.76843	3.3873	4.13184	5.06871	8.21306	5.9410469260381698	5.484	4.84971	6.0313	4.63882	2.76509	2.01384	6.2553	1.76763	3.87594	6.34512	10.499	6.23987	5.19593	3.64916	5.22295	3.30928	1.65934	3.43769	5.6650615609947401	4.44839
6602	5.20985	3.81668	5.7522	2.95706	5.14498	3.83568	2.01721	4.40837	3.64575	4.9575	5.70385	9.92424	5.48999	2.82141	7.01944	5.21784	3.68907	2.89339	6.48183	7.21594	3.67945	4.49804	4.05046	2.89388	3.7792	4.18086	4.10217	8.68556	5.8295842683868697	5.79851	5.38749	5.37225	5.32811	2.27377	2.44218	5.74679	2.00272	4.0812	6.31282	10.6224	6.59559	5.39281	5.33124	5.33633	2.2029	2.86712	3.982	5.5132058111170412	4.74862
6612	4.24767	3.90296	5.7588	2.95928	4.02127	2.59743	1.05535	3.01489	2.76918	3.98951	4.47767	8.59356	4.22059	2.39344	6.80022	4.41221	3.15824	1.53021	4.50091	5.9035	2.72252	3.51279	3.93757	2.39556	2.82051	3.89422	3.75126	7.76174	6.6415219200059701	3.91659	3.53168	5.72307	4.24883	1.81112	1.65447	5.55343	1.32584	3.76233	6.13562	9.54807	5.3909	5.20515	4.31572	4.40996	3.12165	2.58683	3.32605	2.0734265534180385	4.25136
6631	5.19597	4.66795	5.99192	3.90087	5.40609	4.05246	2.20289	4.24318	3.79381	5.02884	5.71799	9.79072	5.32083	2.90003	7.62145	5.18895	3.95742	2.92011	5.29194	6.72412	3.71639	3.38909	4.82066	2.9782	3.57915	4.81305	5.19063	8.6697	6.9261882681976692	5.34946	4.51532	6.56082	5.37953	2.88348	2.25018	6.69475	1.63586	4.34999	6.58854	10.7293	6.19848	4.34712	5.58806	5.51946	1.81783	1.54121	4.97038	3.5190676256217404	4.85228
6633	4.58576	4.47087	4.59167	3.4281	4.3554	3.08679	1.5509	3.73036	2.84295	4.15453	5.1449	9.2702	4.20393	2.75991	6.54836	4.68859	3.29631	2.52288	4.32018	6.70043	3.10247	2.98012	4.40551	2.35296	2.90934	3.63002	5.05324	8.27746	7.3376255566152997	4.92912	4.37573	5.45495	4.61478	2.47309	1.62129	5.55297	1.21639	3.7259	6.33738	10.675	5.6016	6.4639	3.60726	5.345	1.54818	2.97711	3.66333	2.5887688080772411	4.78256
6649	4.46673	3.57471	5.17084	3.38672	4.70144	2.36663	1.41628	4.34335	3.25639	4.66907	5.78501	9.1	4.39856	2.4253	6.88405	4.91181	3.73233	1.25892	4.34203	6.2816	3.38965	3.25672	4.88915	2.63513	3.23164	3.75854	4.65598	7.98781	5.5875449122039695	5.06362	4.18352	6.14481	5.00895	2.62256	2.10426	4.46366	1.6455	3.77203	6.23135	10.4935	5.95493	6.02295	2.79287	4.72533	2.42911	3.46697	3.94058	2.8343438168864385	4.50637
6650	4.92252	3.59098	5.59979	3.06849	5.5386	1.40856	1.93751	3.93284	2.62892	4.50831	6.13791	8.32812	4.58079	2.3452	7.55599	4.71436	3.08721	2.79947	4.31934	6.84181	3.57898	3.32011	4.48778	2.23188	3.31854	4.921	5.14536	7.74071	4.2225502426445702	4.504	4.54719	6.84849	5.66199	#NULL!	3.19232	5.37282	1.27238	4.96898	5.77068	10.9901	7.76407	3.45405	2.35309	4.15403	2.04472	1.9088	4.26166	2.6560444258563405	4.30616
6668	4.36124	3.24162	5.13098	3.57631	4.19457	2.74701	1.26234	3.5854	3.56208	4.31055	5.31177	9.00448	4.28897	2.58699	7.55855	4.37186	3.13355	2.39485	4.95454	6.52701	3.12063	3.47384	4.81112	2.26721	3.184	4.07507	4.7177	8.14937	5.1132778642757701	6.59594	4.16166	5.40438	5.09764	#NULL!	1.87274	3.78518	1.60532	2.88236	5.88739	9.79251	5.31638	4.95685	2.91815	5.15324	1.08109	2.61181	3.19397	3.0500779925748387	4.31679
6686	4.4901	3.63024	5.48306	2.49273	4.57165	3.73227	1.54277	3.27987	3.14604	4.23072	5.51672	9.11133	4.74684	2.79344	6.55925	5.03973	3.45393	2.03599	5.19165	6.96017	3.48917	4.30156	5.12345	2.3632	3.61739	3.47989	5.02038	8.25868	5.3169322793948703	6.51925	4.06497	5.32163	5.49382	2.58671	2.1818	4.82336	1.86285	4.02522	5.96555	10.6349	6.64551	5.73956	3.4506	4.53817	1.8208	3.01343	3.92183	4.0974176803399409	4.42447
6687	4.84044	5.4676	5.64734	4.07617	4.8935	4.02487	1.89753	4.20516	3.39668	4.75312	5.98355	9.54197	4.83061	3.0092	7.0103	5.26823	3.8328	3.24982	5.16985	6.72303	3.79073	4.23249	6.22844	3.21846	3.34161	4.7126	6.62751	8.64003	6.3066406344701695	7.64548	4.63826	6.07102	4.99589	2.76625	1.932	5.80247	2.16666	4.15459	6.39551	10.9367	6.59408	5.91307	4.44265	5.24354	2.46398	2.77378	4.34935	4.7613477225545404	4.87926
6701	4.18382	3.73047	4.48303	3.40965	3.92265	2.13988	1.12733	3.92273	2.51477	3.87455	4.9252	8.86482	3.81287	2.12921	6.65625	4.44204	3.27383	2.07821	4.38203	6.08061	2.84175	3.68722	4.11813	2.50519	2.84214	4.09602	4.15322	8.0163	5.9290193965973712	3.85983	4.0512	5.05011	4.38339	#NULL!	1.3868	5.68275	1.40714	2.66475	5.77186	10.3878	5.90316	5.07858	3.96729	4.71391	1.26081	1.27387	3.24164	4.5314083883130394	4.09978
6705	4.62266	3.60015	5.07966	2.29446	4.72523	5.19513	1.53255	3.97274	2.88704	4.13724	5.13886	9.58668	4.52884	2.28153	7.21996	4.41078	3.19321	2.46456	4.68104	6.31961	3.28571	2.97158	4.92886	2.41722	2.84332	3.58622	4.19295	8.32964	5.1958541281300699	4.75088	4.25915	5.83744	4.8329	2.26504	3.41839	5.55194	1.2697	4.14944	6.01071	10.3804	6.67239	5.41933	3.32101	4.65747	1.53181	2.26877	3.68274	3.1286426256626414	4.21721
6706	4.21101	4.18615	4.65697	3.69161	4.34995	2.39305	1.58135	3.53556	2.63575	4.40156	5.06348	9.48042	4.85607	1.93631	7.16038	4.69074	3.11157	2.18156	5.00923	6.42304	3.05596	3.75963	4.42502	2.87945	3.78304	3.66795	4.95809	8.40333	5.8300578989768708	4.22003	4.51921	5.69598	3.96233	1.7668	1.71561	4.46234	1.38683	3.72417	5.33742	10.5602	6.10489	5.13632	1.3	4.86028	2.70208	2.67312	3.33153	4.6473888793282399	4.51325
6707	4.64401	4.81752	4.97166	3.53157	4.3059	4.13577	1.68763	3.52963	3.63792	4.78527	5.66494	9.48908	4.34937	2.67362	7.21483	5.31861	3.55636	2.20451	4.07345	6.44979	3.42104	3.29004	4.66337	3.16787	3.56094	3.91491	5.12169	8.46656	7.3467758403400696	5.58639	4.25647	6.43536	5.05856	1.93098	2.15611	5.44186	2.60227	3.33046	6.52041	11.1855	6.57607	5.8212	3.54459	5.05063	2.52797	1.09101	3.65682	4.7739444974444396	4.64548
6717	4.19671	3.57642	4.69557	2.56226	4.00578	2.0988	1.00652	3.19014	2.63486	4.05423	4.91198	8.85814	3.81702	2.0073	6.93807	3.78614	2.91324	1.98532	4.47454	5.58187	2.5849	2.61884	3.89372	2.10294	2.68132	3.30128	3.88267	8.02007	5.0732561529513722	6.26368	4.71709	4.20254	4.18708	#NULL!	1.63155	4.30874	0.697486	3.30804	5.92958	10.2129	5.55876	4.8511	2.76645	5.05214	1.61936	2.787	2.89068	3.6253917215673419	3.98459
6731	5.22645	4.50967	6.03383	4.79747	4.97177	2.9792	2.10562	4.36379	3.74278	5.10332	6.38635	10.7541	5.1892	3.23771	7.84036	5.44241	4.5173	3.93571	5.77525	7.13982	3.6951	4.64522	5.11377	3.65013	4.79292	5.08487	5.67539	8.90771	6.7739237761845921	6.7034	4.12513	6.81554	4.82012	2.45903	2.00682	5.18524	2.63612	4.31636	6.22131	10.6202	6.60807	6.29943	4.23073	5.73815	3.45303	1.93978	3.37339	4.5204801860028914	5.08682
6735	4.1867	3.02937	4.23368	2.13419	4.06472	3.12028	1.35218	3.35206	3.09987	3.92294	4.88648	9.06455	#NULL!	3.09966	6.41939	3.74959	3.10012	2.49711	4.20806	5.77131	2.88589	3.16491	3.85902	1.82391	3.05881	3.68549	3.39108	7.70587	5.8404041243315712	2.65569	3.57406	4.98461	4.13487	#NULL!	#NULL!	4.61447	1.00977	3.21873	5.50312	9.58256	5.46855	4.82589	2.91278	4.91201	1.1029	1.1838	3.14344	1.5287545271984408	3.97306
6741	4.62998	4.12432	5.68194	4.07961	4.53332	2.93719	1.68566	3.34011	3.28877	4.6695	5.15064	10.0641	4.96555	2.33248	7.78539	5.16163	3.27783	2.50259	5.90171	6.39466	3.26697	4.14309	4.86246	2.95381	3.49965	4.12933	6.10719	8.53807	6.6336461799660702	5.71837	4.55862	6.39598	4.79613	2.33338	1.94646	5.37404	1.74725	4.0795	5.70154	10.9148	6.29384	4.90238	3.00135	5.17379	3.00362	2.55795	3.59405	3.28572808967404	4.58738
6775	4.81891	5.68547	6.20168	3.60683	4.71071	3.99699	1.80395	3.94561	3.41742	4.75113	5.17377	10.2762	4.89939	3.39188	7.95282	4.95112	4.18524	1.15935	5.12546	6.55396	3.35719	3.4896	4.75904	2.90235	3.78336	4.82151	5.51721	8.7313	7.8073234711792612	6.49683	5.0273	6.38042	4.37232	2.91583	2.32067	5.42813	1.44235	4.53172	6.2669	10.8319	6.32188	5.5579	4.01011	5.36097	1.8018	1.68442	3.53721	3.9661849894175911	4.51368
6808	4.88503	3.20799	4.8677	3.70987	4.7102	3.05331	1.72161	3.53557	3.12047	4.17015	6.26767	8.8193	4.75693	2.69919	7.33329	5.03878	3.29896	2.70439	4.62311	6.8486	3.51466	3.96948	4.45398	2.35964	3.21242	4.27796	5.69778	8.13619	4.9185056953344715	4.0782	4.53334	5.54504	5.05968	1.92113	1.60162	5.53584	1.84856	3.64723	6.00983	10.5633	6.12021	6.10849	2.30534	4.15449	2.07137	2.13013	3.6615	4.990951356046839	4.96705
6821	4.74306	4.75407	5.20259	4.07964	4.91202	4.19744	1.38015	3.47991	3.02715	4.01049	4.85798	10.4967	3.90734	2.73689	7.20453	4.32386	2.88083	2.67115	4.67684	6.29104	3.53455	3.56391	4.3347	2.5822	2.89804	5.34097	4.15682	7.60759	5.4137915896621687	4.74414	4.09135	6.01408	4.32969	2.06942	2.27705	5.16102	1.65041	3.71061	5.78464	10.6371	6.56796	5.72847	2.46006	5.06313	0.898079	2.02878	3.79416	3.4146264355695402	4.03242
6826	5.46727	4.36611	5.24452	3.54293	5.27482	2.70036	2.25659	4.31304	3.45813	5.06109	6.75253	9.52477	5.04421	3.31935	7.59123	5.20047	4.22328	2.75412	4.41267	7.00687	3.84889	4.00671	5.60944	3.47155	4.01154	4.66554	7.16543	8.71013	5.6224276186043705	5.73056	5.21323	6.18687	7.30562	2.4283	1.56998	5.65365	2.10756	3.85683	6.47765	10.5077	6.08092	6.62232	3.44822	5.65985	2.17349	2.47926	4.18852	3.7470146466385406	5.20405
6845	4.02683	4.29111	5.30039	3.25181	3.6388	2.62558	1.08292	3.70237	2.73067	3.97463	4.77583	8.81957	4.58672	2.26604	6.70621	4.45094	3.47259	2.0625	5.18061	6.00181	2.69469	3.00467	4.40931	2.39637	2.57193	4.04779	4.42675	8.17633	5.933391497007471	4.89534	3.51072	5.03614	3.9064	1.53582	1.67077	4.96827	1.01605	3.8807	5.72881	9.68926	5.3259	5.21334	#NULL!	5.11737	1.22358	1.182	5.70321	5.437315464020239	4.11716
6865	4.28852	3.45362	5.0047	3.0666	4.43141	2.91439	1.28055	3.79893	2.73712	4.35571	5.97627	8.24146	3.837	2.39951	6.72155	4.6807	3.23556	1.67221	4.68198	6.56797	3.17741	3.15488	4.1518	2.73345	3.07346	3.76952	4.29515	7.7337	4.661685203310669	5.05454	4.4816	6.25207	4.29508	1.68371	1.6162	4.73734	1.12415	4.12753	6.04127	10.2491	6.05058	6.30736	4.06976	4.82237	1.63992	1.55946	3.64126	4.4776784167112407	4.47676
6869	4.59231	4.54698	5.05554	3.67695	4.7737	4.00721	1.53162	4.33669	3.02175	4.38208	4.31386	9.17776	4.83688	2.75589	7.44299	5.14294	3.26765	2.25099	4.92718	6.20102	3.11772	3.01436	4.40896	1.96657	3.08851	4.30591	5.62003	8.8522	6.5990218999385695	4.507	4.42078	6.36929	3.96076	2.47616	1.99833	4.4553	1.11955	3.81894	5.85382	10.8591	6.53719	5.33437	3.84119	4.80341	1.92733	2.49679	3.00445	3.2864265780826405	4.55484
6886	4.61054	3.77042	5.5149	3.87608	4.82331	2.7145	1.57194	4.01001	3.40353	4.31617	5.35517	8.73601	3.99247	2.38261	7.51363	4.42924	3.27488	2.53505	3.89907	6.46748	3.38735	3.64444	4.69271	2.40709	2.82368	3.53249	4.90244	7.93672	5.5215529851302696	5.8921	4.07873	5.85618	5.77719	1.63746	1.78318	5.50229	1.20812	3.72063	6.29762	10.2464	6.48076	5.59309	2.42833	4.89711	1.97154	1.40573	2.95117	3.2465023056410396	4.34492
6908	4.84417	3.83036	5.50353	4.30372	4.75365	2.77621	2.21588	3.9666	3.06199	4.59261	5.36257	9.62498	4.18839	2.7046	7.17979	4.82155	3.28722	3.04935	4.50473	6.85988	3.7153	4.11318	4.99917	2.66613	3.31979	4.31725	5.54541	8.34312	5.8922425652759687	5.65374	4.36309	5.62864	4.44526	2.15906	1.98752	6.01213	2.0239	3.85702	6.303	11.1777	6.94176	5.39404	2.56117	5.2219	3.41182	1.16217	3.37732	3.8678775246876396	4.30809
6934	4.39567	4.02184	5.15559	2.7834	4.58309	2.75414	1.76946	3.59756	3.4717	4.70978	5.52397	9.00029	4.75464	2.64254	7.89133	4.99717	3.40038	2.56021	5.32208	6.66651	3.20764	4.04106	4.81028	2.89441	2.91869	3.50717	4.97034	8.59996	6.1220470881706701	6.85366	4.41182	5.81525	4.75135	2.49897	2.11167	5.17396	1.4943	4.04124	6.40443	10.8526	5.94546	4.8685	2.73953	5.08892	2.60001	1.11564	3.53664	2.8962425183871425	4.62835
6963	5.80171	5.10468	6.31593	5.45625	5.68736	3.55745	2.34695	5.23745	3.91002	5.17198	6.42779	9.5034	5.56797	3.52191	7.97667	5.4545	4.09224	2.51772	5.62326	7.50915	4.01165	4.25087	5.36785	3.33365	3.832	5.07728	5.96199	9.09306	5.9293434242708214	5.26111	4.71437	6.38983	5.39946	1.77073	2.68888	6.25056	2.23255	4.70808	6.79905	10.7468	7.40238	6.53393	4.30806	5.64547	2.63827	3.80894	3.79717	3.425279292730989	4.67943
6975	5.11898	3.55693	6.10323	3.96574	5.22387	2.27715	2.17138	4.01701	2.91485	4.65389	5.20603	9.27848	4.90704	2.81294	8.06718	5.19031	3.385	2.32954	4.62197	6.66354	3.47049	3.47096	5.14902	2.82157	4.32236	4.46126	6.00202	8.01803	5.2485344602122703	5.11549	5.6507	5.21092	5.63035	1.73087	2.27705	5.6642	2.04446	4.21773	6.32531	10.6676	6.39723	6.64227	#NULL!	5.1781	2.18413	1.87593	3.95239	3.5312771879080391	4.76222
6988	3.95413	3.47714	5.39526	3.84058	4.05838	3.52905	1.41205	3.49349	2.75607	4.08954	4.36003	9.20929	3.95949	1.93492	6.95665	4.29516	2.92651	1.10826	4.67769	5.76963	2.99899	3.33235	4.93671	2.18702	2.67774	3.46238	4.28592	8.5469	5.6115282130574711	5.10761	4.5044	5.72221	4.10815	1.91529	1.51773	4.25575	1.3792	3.5702	5.81528	10.1639	5.18599	4.1688	1.99482	5.17024	0.904737	2.42558	3.11996	4.269985164819639	4.07635
6997	4.3268	3.76074	4.72442	2.80311	4.33101	3.11179	1.26323	3.27673	2.57368	3.9431	5.01026	7.50147	4.04273	2.04698	6.82869	4.10267	2.89167	1.78565	3.24368	6.00004	3.04695	3.11474	3.98916	2.17554	2.13429	3.69571	5.0161	7.8981	5.6715249146047713	3.78605	4.45895	5.62269	3.90103	#NULL!	1.86787	4.83383	1.09695	3.35067	5.8635	10.5531	5.73711	5.48952	2.6834	4.26332	1.43243	1.42508	3.12214	3.4853573127450397	4.26988
7021	4.8232	2.93865	5.15638	3.37184	4.54042	3.03754	1.7473	3.20481	3.57866	4.38593	5.76434	9.64782	4.62977	2.73126	6.52404	5.19426	3.00613	2.37112	5.63346	6.78367	3.51988	3.24586	5.57386	2.64055	2.97016	4.00507	5.35537	8.74193	7.2718345768555688	6.55538	5.31898	6.23031	4.55618	#NULL!	1.79569	5.76655	2.05605	3.51863	6.35376	10.3216	6.44389	4.56166	2.49086	5.31988	0.705285	1.28337	3.07532	6.4925392826627393	4.6792
7025	4.59155	5.07741	5.235	3.41612	4.92701	3.06844	1.65552	3.7197	3.01279	4.57529	5.10634	9.49367	4.85947	2.14643	7.4077	5.0575	3.50889	1.41629	4.92229	6.51298	3.25419	3.58935	4.83905	2.30441	3.40762	4.47751	5.72645	8.76301	7.027261975500072	4.38723	4.93412	5.86043	4.781	2.61334	1.79075	4.77702	1.22198	4.19237	6	10.7588	6.0477	4.93428	1.96216	4.86736	3.59086	1.87759	3.77117	4.5101197856319395	4.43664
7108	5.1941	3.24727	5.45153	3.91314	5.12271	2.53044	1.63373	4.02449	3.55122	4.44821	6.24826	9.18511	5.03652	2.67839	7.12323	5.00617	3.30821	1.37069	4.96561	7.22551	3.75579	4.0487	5.65351	2.92185	3.7286	5.22389	6.20156	8.0516	5.11719302623007	5.78447	4.69068	5.34037	5.45495	#NULL!	1.47726	5.82352	2.29189	3.58806	6.26407	10.0687	6.11069	6.65806	3.59465	5.21277	6.79179	2.58324	4.11882	6.2193752320440385	4.93451
7127	4.63449	4.36701	5.11598	3.84354	4.58025	2.86771	1.38338	4.20283	2.85782	4.28749	5.14402	9.89554	4.59864	2.8526	6.83146	4.63158	3.51995	2.11977	4.867	6.25587	3.14155	3.51239	4.38293	2.47425	3.00633	3.72408	4.19662	8.18672	6.6617987046563707	6.64667	4.71693	5.41307	5.07127	2.50471	2.34276	5.15679	1.91712	3.95866	5.86545	9.93448	5.42556	4.55391	3.5623	5.42447	1.02803	2.95248	4.5475	6.1927008529704404	4.76386
7232	4.2911	4.17516	5.22133	3.2753	4.29973	3.42386	1.03652	3.43577	3.51073	4.67212	4.89776	9.07813	4.68419	2.3848	7.31951	4.86043	3.26207	1.38801	4.9708	6.35788	3.02256	3.34499	5.30899	2.57842	2.778	3.40005	5.77423	8.8554	7.3749944607298596	4.35069	4.7248	5.82155	4.88729	1.5979	1.93823	5.32412	1.91736	4.12741	6.28054	10.4111	6.64053	4.70344	2.4783	5.06269	1.9419	#NULL!	2.65285	3.7632986118815421	4.864
7242	4.33705	4.67193	5.41484	2.65869	4.2854	2.3835	0.79182	3.03931	2.75403	4.35333	5.29749	7.77403	4.71969	1.92514	7.41568	4.88311	3.06548	1.01598	4.55384	5.95838	2.91503	2.69181	4.59885	2.14666	3.11055	2.8072	5.58568	7.82135	6.1768304403189722	4.06303	4.29136	5.43758	4.60937	1.7172	1.83244	5.23236	1.05178	4.12967	5.72737	10.742	5.85014	5.60745	4.06587	4.6005	3.52472	1.70643	3.79923	4.7025742701005413	4.08095
7287	5.08651	4.83926	5.91317	4.19415	5.14547	2.36442	1.56174	4.08254	3.50312	4.85563	5.60353	10.3063	5.38634	3.36037	7.93347	5.19392	3.82584	2.10737	5.13356	6.6048	3.28857	3.31837	4.60518	2.71464	3.18605	4.3488	7.0405	8.42276	7.7142011455975714	4.84475	4.93597	5.21722	5.74586	2.76101	2.16925	5.53674	1.77074	4.03837	6.42905	10.342	5.92069	6.20653	4.68895	5.41235	2.45577	#NULL!	3.36872	3.8027578587493402	4.4443
7307	4.47725	4.13351	5.47677	3.81182	4.65447	3.98042	1.4508	3.65782	3.4605	4.65091	5.05642	8.08814	4.83648	2.83656	8.09629	5.42231	3.77637	1.91437	4.58927	6.5831	3.37543	3.40235	4.93212	2.82974	3.46914	4.32317	6.06566	9.08879	6.2190651134301698	6.4236	5.27045	6.41299	4.48763	2.12796	2.46771	5.56649	1.44593	4.21996	6.39972	11.0109	6.4714	4.42604	3.15861	4.84842	1.78463	#NULL!	2.7705	4.5375829162948396	5.17237
7313	5.17813	5.11872	5.86059	4.35662	5.26067	3.43723	2.00515	4.38002	4.047	4.95006	6.18129	8.8992	4.91801	3.40733	7.85998	5.01559	4.09672	2.71168	4.9257	7.10356	3.96788	4.13064	5.40884	2.94187	3.94963	4.47102	5.09404	9.20982	5.6142070632469219	5.58579	5.55434	6.58084	5.82841	2.15306	2.46638	6.00793	1.99708	4.89705	6.70031	11.085	7.00938	5.68202	6.70106	5.72405	2.51498	1.92111	4.67722	5.3419891482927904	5.3422
7315	5.19941	4.67406	6.07452	3.8351	5.35407	3.79135	2.19173	4.12817	3.93543	4.82078	6.49986	9.81247	5.50457	3.23342	7.32675	5.20799	4.03642	2.31356	4.7504	7.36792	4.08296	4.26466	5.60934	2.99861	3.8958	5.15582	6.65316	8.95669	7.61919896100017	5.43614	6.07898	5.88735	5.34389	2.79787	2.33656	6.69999	2.22383	4.58864	6.70474	10.7177	7.28627	3.37776	4.53707	4.98413	1.82912	1.37612	4.56018	3.0756615120607393	4.84123
7321	4.35639	4.13515	5.11232	3.70212	4.59851	2.57933	1.6185	3.83667	3.12889	4.50838	5.20151	8.78447	4.20564	3.3891	6.82611	4.76772	3.44073	2.52946	4.74336	6.3437	3.42074	3.79427	4.14148	2.62983	3.18981	3.919	4.22224	8.25358	5.4516996085229694	7.18593	4.389	5.3457	4.70205	1.69564	1.36951	5.61242	1.59696	3.22878	6.42276	10.0035	5.70636	5.55305	4.03211	5.25879	1.54575	2.14466	3.64327	3.6673961888698421	4.75795
7334	4.16948	4.26891	5.14441	2.14563	4.20474	4.57281	1.3523	3.11722	2.85529	3.91117	5.18064	8.91467	4.4415	2.58814	6.45333	4.38694	2.67797	1.88539	4.0961	5.85599	2.76157	2.40601	4.1688	2.14989	2.55055	3.98561	4.6174	8.11859	6.7859591674512716	4.07639	4.51091	5.7221	4.78362	1.59821	1.92995	5.20876	1.13463	4.2926	5.68435	10.5603	6.17382	4.61838	3.12999	5.16324	1.82993	2.51559	3.99292	3.4738973143086409	3.98535
7370	4.54372	4.29265	5.90999	3.72675	4.6888	3.01422	1.83335	4.32534	3.072	4.4917	5.08306	8.53024	4.52326	2.57614	7.41761	4.73144	3.45555	2.406	4.44042	6.60202	3.33528	4.14379	4.8419	3.07634	3.46935	4.25446	5.11107	8.15966	5.5176106090118706	6.9619	4.91009	5.86158	4.5019	1.8884	1.82412	5.34488	1.60177	3.45488	6.17759	10.6419	5.59419	4.45546	3.4428	4.80216	1.72497	1.41059	3.41653	3.5144336297089427	4.63322
7375	4.00049	3.99445	5.16269	3.41147	3.78748	2.47394	1.1331	3.30362	2.57344	4.02853	4.7839	8.99886	4.15744	2.16064	6.33171	4.73374	3.16343	1.39727	4.43023	6.10319	2.86296	3.29267	4.07505	2.67676	2.90816	3.75369	4.89984	8.2967	6.740305829825469	6.503	3.97638	5.05624	4.24111	2.1915	1.32249	4.73569	1.28447	3.37024	5.95584	10.4067	6.20511	4.06799	1.09785	4.50123	1.14781	1.96412	2.24816	2.2686264691507394	4.11378
7386	4.73897	5.14958	6.15476	3.339	4.77343	3.06847	1.54863	4.31991	4.06892	4.82412	5.25655	9.34167	4.34766	2.8231	7.89392	4.47209	3.73145	3.05781	5.11348	6.51508	3.44323	4.08304	4.37592	3.40747	3.67682	4.46981	5.41964	8.60282	6.8958210599310208	5.54544	4.31322	6.75802	6.11616	2.73393	2.19744	6.12672	1.90978	3.9617	6.41632	10.3757	6.28683	5.10763	2.77456	5.92321	1.84015	3.06518	4.39996	3.4217704167368903	5.05077
7398	4.94842	4.55213	5.4719	4.28146	4.9787	4.3952	2.01295	4.49155	3.50405	4.68174	6.022	9.45005	4.49125	3.25424	7.50969	4.92844	3.59323	2.94551	4.91337	6.53672	3.77019	3.62133	4.48331	2.50353	3.11632	4.57641	4.87277	8.50701	6.5475804301946701	4.79335	5.19037	6.0159	5.34137	2.6391	2.15751	5.51922	1.76741	4.33391	6.38199	10.3677	6.54392	3.4761	3.42904	5.32313	2.47835	2.12654	3.75044	3.2569321170680428	4.68783
7424	4.12126	4.65295	5.58561	3.68754	4.35477	2.9903	1.09603	3.50469	3.39143	4.31529	4.27884	9.0398	4.11094	2.54234	7.45234	4.27358	3.5342	2.06393	4.58945	6.02431	2.93503	3.0571	4.27723	2.29067	2.84455	4.06111	4.91601	8.56767	6.9006751717950712	4.39487	3.84045	5.80386	3.94587	3.1155	1.72592	5.20391	0.787079	4.00615	6.04935	10.8341	5.87451	4.99172	1.90611	5.21198	4.50947	2.25519	3.06837	2.2805506336682417	4.9399
7428	4.02679	3.21932	4.6218	2.91716	4.20972	2.23467	1.13958	3.09405	2.81975	3.84813	4.46738	8.15547	4.30262	1.93601	6.21851	3.57845	2.37643	1.63268	3.8168	5.82856	2.45614	2.53612	3.73168	1.8364	2.53716	2.63597	4.34386	7.7007	4.7881691504447703	3.48754	4.15311	5.30469	3.58969	#NULL!	1.3983	5.12401	1.24164	3.65347	5.45711	9.35606	5.32158	4.31357	3.87238	4.39173	0.434917	1.69723	3.15946	2.9073156624178371	3.8374
7453	4.41543	4.84147	5.71625	3.862	4.61316	3.5511	1.74731	3.26569	2.89708	4.37513	5.09335	8.90559	4.65427	2.87982	7.17126	4.77392	3.37591	2.80902	4.59049	6.32649	3.18518	3.18611	4.36607	2.83306	4.00715	3.79186	4.50071	8.71267	6.595703910621272	5.2195	4.09493	4.92329	4.26887	2.38406	1.62506	4.86826	1.3776	4.01811	6.03429	10.9148	6.46476	3.8024	5.12564	4.79766	1.75651	1.51934	4.4268	4.5052602104518407	4.68231
7484	7.97783	5.34877	5.51545	6.76317	4.82685	4.8382	2.30961	4.34184	3.72267	4.9341	6.84757	12.3851	7.94294	4.40217	7.0851	6.5542	4.12669	2.23749	8.39652	7.12483	4.30653	4.08266	6.26064	2.43958	3.93184	6.49492	6.08276	9.43381	8.6956437929400785	7.22576	5.29511	6.00941	6.31302	2.34184	3.25533	5.34435	2.29956	4.26167	6.74099	11.2742	7.22447	7.18787	3.02111	5.71071	3.89094	3.69685	3.94128	3.1259782830675378	4.74792
7518	3.70792	3.1682	4.54389	2.8517	3.57741	2.24762	1.11424	2.9887	2.62678	4.36631	5.24864	7.34096	3.47417	2.07115	6.55877	4.28185	2.80352	1.13271	4.17403	5.88759	2.79301	3.53241	4.79295	3.21217	2.59008	2.91539	3.03041	8.13887	4.4059737964433703	5.68409	4.70196	4.55277	4.16391	#NULL!	0.911882	5.13704	1.26488	2.63642	5.83148	9.50637	4.56243	5.66833	1.19139	4.55925	1.52238	1.19823	2.74826	4.0937975534349409	4.40583
7552	4.85138	3.27042	5.41294	3.79953	5.06612	3.6419	1.88188	4.738	3.87555	4.33577	5.91728	9.37233	4.63686	2.50997	7.52862	4.64384	3.89228	2.50343	4.27516	6.51578	3.48566	3.79874	5.17851	2.79613	3.18144	4.10791	5.0608	8.23517	6.6678099111477716	4.57933	4.77073	6.47015	5.21604	2.64861	1.91115	5.5231	3.68931	3.65276	6.23882	10.6635	6.10375	4.52527	3.00923	4.94841	2.03327	2.89886	4.67815	2.7795542225117384	4.48202
7574	4.60793	4.88931	5.2515	3.11946	4.63665	3.41512	1.68508	3.71588	2.82522	4.12134	5.12068	8.75327	4.46159	2.41995	6.77261	5.24814	3.4053	2.68815	4.57805	6.37429	3.35876	3.62957	5.08147	2.47799	3.0659	3.55204	5.21709	8.5749	5.6666035062654698	4.66228	4.1182	5.38053	4.40061	2.15998	1.91222	5.25425	1.1892	4.1584	6.1983	11.1664	6.05958	4.32238	3.0569	4.21748	2.55237	1.8434	3.35311	2.3409730806784403	4.34117
7604	5.42369	5.60199	5.85756	3.5328	5.2546	3.47166	2.21457	3.90415	4.35685	5.28134	8.06155	10.5194	5.39252	2.68788	7.8917	5.60657	4.2467	3.46098	5.33521	7.02329	3.73946	3.92972	4.73021	3.46916	3.78914	5.1626	6.90063	8.53023	6.9457902636729711	6.27293	6.19035	6.08889	6.05891	2.79106	2.38818	4.99299	2.24261	3.77982	6.47033	11.1507	6.62026	6.32439	5.32463	5.05706	5.19254	2.75242	4.3569	4.0011374953860415	5.19449
7610	4.35126	4.30623	5.66788	3.58535	4.61811	3.94502	1.82114	3.57746	3.39636	4.80932	4.80709	8.96992	4.77952	2.69264	7.588	4.82241	3.44652	2.26559	5.39249	6.51081	3.27583	3.65295	4.60397	2.71418	3.32122	3.71442	5.33735	8.3451	6.9377299898791689	6.51712	4.25276	6.1149	4.38891	3.24668	2.80273	5.05836	1.63442	3.92149	6.44394	10.2985	5.44616	4.25982	3.54218	5.44147	1.95652	2.84018	3.35405	4.9930886755017392	4.90918
7619	5.24728	3.98695	5.97939	3.7454	4.75011	2.62441	2.05731	4.34809	3.90957	4.7526	6.01904	9.52782	4.79198	3.85059	7.42104	5.4108	3.93081	2.24084	4.64135	7.01408	3.83204	3.88321	5.08986	2.93799	3.93832	3.79933	6.04038	8.60571	6.9879895073493712	7.38101	4.40843	4.90734	6.5302	2.75915	1.73772	5.55064	1.7694	3.22	6.65467	10.8656	5.9958	6.61826	3.58373	4.92315	6.35023	1.75433	3.37592	3.4342038775729411	5.11119
7645	4.85095	4.59317	6.03112	3.79021	4.27665	3.47942	1.81569	3.63749	3.36699	4.63292	5.30405	10.2116	4.45933	3.07135	7.19989	4.75317	3.78762	1.72217	5.2549	7.08729	3.28454	3.84465	4.84653	3.10336	3.19074	4.18455	4.75306	8.76392	6.8879880020129205	5.51239	4.36545	6.0986	4.37781	2.89123	2.25068	6.27339	1.66182	4.19647	6.31437	11.4041	5.80461	3.82819	3.19014	5.32674	2.67216	2.82789	3.76706	5.1373332515150905	4.80904
7693	4.32488	3.21534	5.55508	2.80837	4.55384	2.79276	1.6942	3.36554	3.38939	4.39838	5.11819	8.59828	3.58004	2.8684	7.13874	4.76556	3.54109	2.50902	4.35364	6.29238	3.08945	3.82717	4.8732	2.86651	3.21651	3.14836	4.29801	8.18592	4.7140450668766691	4.03443	4.80962	5.0751	4.77633	2.33709	1.6605	5.15906	1.41255	3.68573	6.09012	10.2304	5.6262	6.49476	4.55677	5.11981	0.869059	1.40456	3.80592	2.5972950494334381	4.6663
7743	3.78062	3.84861	4.46074	2.81504	3.62581	2.02504	1.01731	3.39665	2.82906	3.96465	4.35796	8.74631	3.49725	2.13516	6.80259	4.03796	3.27309	2.40481	4.33592	5.65595	2.60113	3.37073	4.09129	2.26286	2.8418	2.8479	3.61606	8.07646	5.1764510809855695	5.16476	3.5927	5.27191	4.64942	2.19584	#NULL!	4.52856	1.25862	3.40773	5.4017	9.40244	5.16218	5.6244	2.44048	4.91412	1.08257	2.36959	3.42701	2.4813561912805402	4.55019
7762	4.38905	4.75026	5.04563	3.73044	4.6844	3.47471	1.77385	3.92975	3.72783	4.42769	5.36818	9.38209	4.98328	3.12591	7.06471	4.63009	3.59478	2.79104	4.70826	6.79889	3.35626	3.86604	4.8864	2.63179	3.91075	4.1028	4.71567	8.70503	5.5152221703048694	4.65532	4.39466	5.64021	5.49424	2.94827	1.44805	5.25074	1.9329	3.69547	6.50131	10.2344	6.57137	4.27959	3.17554	5.68929	1.58365	2.59851	4.08473	5.1505878555510378	4.74594
7793	4.3392	4.23803	5.19038	3.10705	4.26811	3.10215	1.09312	2.87326	3.04919	4.16814	4.78117	8.38692	3.99374	2.51397	6.85941	4.27344	3.24832	2.68384	4.77438	6.18938	2.9971	3.57271	3.98947	2.53277	3.13375	3.71577	3.88445	8.01587	5.8653410073937708	5.69949	3.88349	5.65384	4.31264	1.54303	1.50891	5.13775	1.27095	3.42867	5.80508	9.57188	5.91634	4.67863	2.22727	5.00432	1.02203	2.59438	3.03657	3.7305263738748402	4.48191
7835	3.92967	3.39514	4.68798	2.14481	3.7311	2.94345	1.08843	3.0799	2.71194	4.06664	4.51313	8.47455	3.91374	2.60671	6.84129	4.41018	3.18866	1.78947	4.74963	6.08758	2.70679	3.76411	3.81962	2.36679	2.87431	3.44928	3.83697	8.05237	5.6710043811703708	8.47539	4.09711	4.73981	3.9539	1.94007	1.75341	4.78088	1.03254	3.33257	5.93899	9.66924	5.26377	4.61161	3.0453	3.88635	1.16369	1.40742	2.97199	2.1595416226689399	4.53521
7846	3.91909	3.47772	5.01115	2.91325	4.07412	3.26107	0.907899	2.98565	2.74368	4.18918	4.85587	8.46762	3.99485	1.95727	6.87234	4.48796	2.83797	1.91158	4.16678	6.01443	2.73179	3.45045	3.71103	2.4072	2.67596	3.7228	3.40086	7.75591	4.156651555015169	4.43699	4.40463	5.81141	3.95064	2.08111	1.6767	5.27803	1.14628	3.74559	5.62968	10.6106	5.49439	4.52545	2.19896	3.93462	0.969158	1.09449	3.76557	5.3045332964115399	4.15225
7889	4.67155	3.76781	4.76705	3.91499	4.8823	4.32055	1.84423	4.40342	3.57795	4.80687	5.65457	9.55462	5.33686	3.26243	7.21934	5.16159	3.88031	2.91038	5.14543	6.6704	3.85223	3.97174	6.07365	2.96054	3.67371	4.57196	4.69948	8.49125	5.4395151017468697	6.33853	5.30593	6.58393	5.15875	2.58575	2.37328	3.93126	2.24654	4.26195	6.50578	11.2051	6.62771	4.74054	3.25064	6.41573	2.60216	2.91135	4.33873	2.8831580226588405	4.85566
7902	5.08606	4.23463	5.8779	4.30424	5.2678	3.10922	2.44057	4.00515	3.89285	5.18558	5.45833	9.30625	5.1357	3.86714	8.09189	5.17659	4.15548	2.63855	5.3923	7.00034	3.93638	4.44421	5.01469	3.51966	3.98759	4.46133	5.60703	8.77623	4.899939987245971	5.46303	4.33284	4.82087	4.90597	2.71304	1.82149	6.39896	2.30199	3.84388	6.70846	11.2986	5.75154	6.6079	2.80269	5.63188	1.92152	3.16772	3.29096	5.5319789292444401	5.02256
7930	3.75492	2.8934	4.47938	2.77066	3.79846	2.02782	1.11513	2.8397	2.2792	3.91448	4.87651	7.67034	3.63344	2.38988	6.45228	4.40885	2.38322	2.06845	4.28631	5.76691	2.51838	3.47779	4.83809	2.08492	2.24923	2.41424	4.06159	7.46339	5.01093422576887	4.76635	3.75108	5.49449	3.88961	#NULL!	1.17283	4.21946	1.22681	2.78919	5.53407	10.1488	5.33538	4.86256	2.6537	3.8007	1.31301	2.05589	3.02718	4.7671274710750406	4.14929
7946	4.92445	2.72121	5.02925	3.24861	4.78937	1.85776	1.75173	4.2876	2.71348	4.39673	5.54875	9.05481	3.85619	2.54273	6.41095	4.78872	3.22666	2.38784	4.80539	6.66281	3.78022	3.4396	3.95988	2.34143	3.17179	4.21528	3.86971	7.98442	5.2039377977235697	4.64888	3.89051	6.20596	4.42734	1.59192	2.3229	5.38492	1.04313	3.62304	6.17345	10.3859	6.36278	5.27964	3.3131	5.36949	2.29847	3.46912	4.03116	4.0541512987477404	4.61659
7947	4.04921	3.65592	4.37269	3.16748	3.92859	3.42144	1.10914	3.65302	2.95827	4.20153	4.69999	8.2834	3.8433	2.89347	6.99781	4.43023	2.9302	2.04771	3.97707	6.04783	2.78941	3.47065	4.41819	2.45052	3.00636	3.20949	4.66761	7.90087	5.9293648198392708	5.24317	4.07985	5.24947	4.9242	#NULL!	1.79919	4.85925	1.57036	3.81657	5.51743	10.5022	5.82304	4.18414	4.54093	4.44405	2.58758	1.02799	2.77922	2.553235999675739	4.36013
7952	4.16364	4.47485	5.3994	2.3833	4.18448	2.9306	0.992679	3.35826	2.83435	4.31308	5.16034	9.49876	4.66667	2.45603	8.02971	4.86097	3.5728	1.65173	4.66551	6.18525	2.77348	3.55815	3.78794	2.76493	3.00241	4.11465	5.15765	8.36981	5.9604018678567696	6.72392	4.17493	4.68451	4.51838	2.75955	1.48556	5.24996	1.1255	3.91332	6.01134	10.8755	5.74608	2.38903	3.97733	5.05962	1.7605	2.09061	2.99983	2.5424048280418394	4.75976
7996	4.12006	3.8561	4.57299	3.35076	4.15101	2.1815	1.50082	3.3975	2.97186	4.6545	4.85196	8.87272	3.92654	2.21957	6.48632	4.83366	3.63791	1.78918	4.41605	6.09219	3.27102	3.29437	4.28233	2.86757	2.75865	3.86008	3.68867	8.38706	5.2412616358481712	6.04327	3.47804	5.4791	3.80987	1.56245	1.60406	4.66555	1.29317	4.12814	5.90519	10.3473	5.79742	5.99749	3.51765	4.77091	1.97266	1.97032	2.9545	3.0785656569678399	4.41591
8015	4.08373	3.31455	4.51484	2.66752	4.16894	1.98087	1.45564	3.56015	2.70718	3.90937	4.80906	8.3359	3.76681	2.39878	6.18395	4.76263	3.05328	1.7399	4.2157	6.04539	2.82039	3.21214	4.20391	2.19542	2.50999	3.5529	3.94677	8.04176	5.4937272660438685	5.17746	3.96532	4.81858	4.23103	2.50249	1.40757	4.45017	1.10551	3.57053	5.47739	10.0244	5.51297	5.52216	2.11267	4.76616	1.21945	1.82364	4.09427	3.2687048039057403	4.31435
8031	4.09463	4.55644	5.04191	3.30683	4.28171	3.58429	1.61042	3.63901	2.79739	4.28105	5.21367	8.49742	3.95081	2.27316	6.71274	4.99126	3.47652	2.32722	4.55439	6.31549	2.65485	3.06602	3.71315	2.41482	3.23128	3.69844	3.9545	7.8426	6.6978663886953713	5.82905	3.88966	4.83651	4.04577	2.29961	1.44688	4.69431	0.900998	3.64045	5.79263	9.85767	5.58119	2.7538	3.25794	4.85189	1.50178	1.13069	3.50218	4.2144392709612397	4.60416
8048	4.99768	5.55948	5.61658	3.48781	4.91329	3.59729	1.60774	4.38901	3.80621	4.37672	6.39024	9.70355	4.78646	3.51985	7.23419	5.36585	4.21862	2.46672	4.44475	6.7134	3.64351	3.38382	5.33835	3.14156	3.58092	4.0066	5.88171	8.69719	6.5482540985734703	6.45714	5.01989	4.97967	5.84324	3.15384	1.94132	5.55928	2.1515	4.42069	6.62946	10.5023	6.44261	5.52651	2.56507	5.26036	1.55869	2.14336	3.83203	3.5313436282820416	4.25291
8067	4.25674	3.33907	4.88891	3.0335	4.21158	3.17273	1.5974	3.46702	2.39292	3.9428	4.80248	8.96725	3.90704	2.31744	6.90333	4.41663	2.87002	2.53752	4.31259	5.84988	2.61959	2.76061	3.48989	1.73527	2.82995	3.72507	3.39469	7.99818	5.2123765461894713	3.89134	3.77251	5.23779	3.98305	1.54344	1.43459	4.94408	1.06024	2.89557	5.81402	10.2318	5.48337	4.41064	2.12606	4.47359	0.527377	2.36268	3.58366	5.5480410156460405	4.00973
8095	3.81795	4.48934	4.95291	3.21804	3.93329	2.06943	1.048	2.93805	2.83664	4.09199	4.65128	8.95213	4.47419	2.07842	7.37674	4.5523	2.69242	2.24516	4.45063	5.82642	2.34991	3.11593	4.08324	2.1734	2.98164	3.47299	5.19617	7.89263	6.659759243217021	4.51724	4.28807	5.93801	4.08398	2.26423	1.4226	4.84241	0.801078	2.85673	5.88294	10.5862	5.67353	2.94658	1.47968	4.92067	1.67907	1.92689	2.91095	2.5475464739219897	4.12352
8107	4.43455	3.46752	5.02378	3.66125	4.35383	2.33143	1.68762	4.17667	3.27354	4.3061	4.93489	9.24466	4.3823	2.56536	7.04253	4.53982	3.44365	2.73684	4.81075	5.88253	3.01001	3.38536	4.03417	2.71368	3.89728	4.29739	4.47263	7.92943	4.9799560422620708	5.83307	4.79492	5.62172	4.28237	2.03742	1.46099	4.67527	1.40562	3.81566	5.93215	10.5732	5.70565	3.89667	3.09733	5.54761	1.06489	2.18819	3.73345	4.2091284555379413	4.78434
8188	3.9021	2.52761	3.80558	2.38309	3.82756	2.61692	0.711542	3.34448	2.30652	3.82087	5.03843	8.01875	4.12492	1.80825	5.99357	4.08261	2.4621	1.73893	3.75036	5.14118	2.35065	2.41744	3.43229	1.76469	2.37319	3.18554	3.50346	7.76322	4.2635905236866707	5.61544	3.73537	5.1268	4.09396	#NULL!	1.62725	3.90422	0.67757	3.15213	5.63755	9.98378	5.47513	5.1583	3.14377	4.91943	2.27686	2.53898	3.40852	2.4772323476117433	3.81689
8189	4.73668	3.86995	5.75701	4.0053	5.02425	2.43911	2.06368	4.1359	3.39907	4.97437	5.26251	8.57186	4.59587	2.83391	7.51751	5.23192	3.59006	3.27473	4.33638	6.81917	3.48186	4.66063	5.05861	3.42765	3.74625	4.27643	4.65	8.49493	5.6158235030605717	5.55094	3.8546	6.46279	4.64696	2.2552	2.54946	5.47265	1.9691	4.12376	6.35464	10.7936	6.6414	6.18377	3.64664	4.96749	2.33539	1.33835	4.5836	3.2826087841126923	4.91058
8194	4.09743	4.40942	4.99566	3.4897	4.24338	4.06833	1.46142	3.57465	2.76265	4.26106	4.90486	8.59088	3.70906	2.24535	7.23131	4.00646	3.07023	2.66917	4.39158	6.14087	3.02061	3.15636	3.95896	2.34342	2.9939	3.63873	3.68461	8.16086	5.6379282347948712	4.5859	4.66732	5.58379	3.96459	2.18754	2.26906	3.9812	1.14001	3.16086	5.77156	10.2891	5.82027	3.12858	2.89277	5.19379	1.25543	2.33606	3.90473	2.0991902354290386	4.30932
8203	4.37121	4.41278	5.55585	3.3559	4.69359	3.41244	1.991	4.31512	3.13769	4.477	4.95423	8.62893	4.22389	2.8116	8.03355	4.49243	3.73988	2.50481	4.44055	6.55894	3.37199	3.58338	4.57864	2.56271	3.34411	4.48349	5.02061	8.81287	6.3184005744730696	5.73207	4.59442	6.0295	4.42524	2.24985	2.06813	5.89159	1.65965	3.91908	6.21598	10.739	6.05063	5.15266	1.96154	5.18717	1.55678	3.00509	3.15826	3.4538864441427406	4.23778
8212	4.05982	3.21901	4.92973	3.11564	4.29465	3.14519	1.11771	3.73462	3.03799	4.08994	4.92492	8.28752	3.78003	2.31498	6.81043	4.26564	3.14826	2.11756	4.29497	6.14721	2.71299	3.08102	4.1909	2.38918	2.9132	4.07245	4.05105	8.12761	5.5272240743910706	4.45513	4.07448	5.01217	4.6374	2.1885	1.43244	5.40254	1.32856	3.84176	5.62047	10.5719	5.87169	5.45546	3.20757	4.47647	1.25764	1.08347	3.08947	2.1080373591552388	4.36154
8220	4.48971	3.44128	4.65187	2.56477	4.60832	2.30159	1.18312	4.33852	2.65305	4.02045	4.81395	8.38876	4.53748	2.19189	6.81467	4.119	2.80701	2.70813	3.89592	6.44639	3.53918	3.38938	4.23407	1.96188	2.62474	4.04701	4.47846	7.86953	6.2267211763557713	5.20393	4.17454	5.50937	4.47046	#NULL!	1.47794	5.63246	0.803595	3.67993	5.71195	10.473	6.13632	4.59656	4.12304	4.14635	0.953514	2.63709	3.48156	1.6874787934788407	4.21863
8222	4.66284	4.66111	5.65573	4.27906	4.8854	3.1136	1.8795	4.04048	3.42364	4.55965	5.48368	9.29104	4.72804	3.19141	7.69745	4.813	3.99717	3.35708	4.74066	6.76988	3.52768	4.01444	3.91996	3.07588	3.9004	3.67946	4.21956	8.5127	6.766426483713321	6.78128	4.88082	5.22928	4.89061	2.80323	1.46601	6.20584	1.8975	4.00427	6.57417	10.7658	6.07639	4.35288	4.35208	5.57129	1.87981	2.27529	4.61074	4.0498050479157905	4.69533
8235	5.29603	4.51451	5.68551	4.11271	5.44514	3.67068	2.07244	4.50789	3.36808	4.89416	6.08639	9.18989	5.36896	3.23636	7.94646	5.64095	4.17866	3.31745	5.4779	6.82743	3.43622	3.73101	4.72852	2.87644	3.5104	3.79488	5.04682	8.76274	5.5212205623752704	5.55129	5.72847	5.6334	6.2084	2.62403	1.8272	6.05207	2.14713	3.9847	6.4345	10.9276	6.41184	5.85616	4.5491	5.42819	2.45051	4.25741	5.61399	4.0199144225805412	4.48569
8241	4.231	3.85831	4.61057	3.38653	4.34888	1.95502	1.52113	4.08853	2.92221	4.23688	4.94504	8.12157	3.66855	2.34356	7.13517	3.70821	3.00869	2.33296	4.0386	5.86301	3.21704	3.20908	3.50063	2.1354	2.57568	3.84846	3.43106	8.31895	5.3471141206348713	4.36566	3.99047	5.12921	4.40961	1.90931	1.22332	4.85424	1.16898	3.44366	5.49074	10.1632	5.27391	4.93794	3.33237	4.99254	0.80297	2.02686	4.16693	2.6203456486621399	4.36146
8253	4.07281	3.24615	4.4876	3.27578	4.17051	3.37895	1.28169	3.7209	2.66045	3.84235	5.21745	8.34713	4.52192	2.30238	6.58613	4.06389	3.03807	2.44448	4.36103	6.47036	2.90404	2.97668	4.03617	1.78253	2.8178	3.42993	4.66688	8.03686	5.8890650183690729	4.77713	4.34754	5.49298	4.69724	2.36319	1.84374	4.24134	1.09973	3.74865	5.53344	9.50806	6.16044	4.90337	2.34499	4.83107	2.91605	1.46023	3.7269	3.1386581666755409	4.21029
8256	4.55611	3.72573	5.39056	3.83988	4.63808	3.0613	1.68921	3.7129	2.90319	4.57731	5.63533	8.23998	4.1508	3.04234	7.62698	5.20224	3.51621	2.21079	4.74928	6.5817	3.51999	3.65721	5.11153	2.88302	3.49735	4.421	4.73427	8.57631	5.0452375907943212	4.85088	5.24804	6.12438	4.41907	2.26983	2.4761	6.14981	1.6602	3.78178	6.6982	10.7365	6.07486	5.51141	2.54779	5.87013	1.52556	1.46428	4.02661	4.38055211510519	4.83077
8263	3.50452	3.7342	4.5658	2.65598	3.40073	2.37423	0.740802	2.73598	2.38102	3.6721	4.51939	7.41994	#NULL!	2.59412	6.30767	4.12302	2.86411	2.2897	3.70901	5.8424	2.53718	2.67688	3.72171	2.2983	2.26507	2.85313	4.36766	7.71537	6.4880740890179114	4.81585	3.47322	4.89164	3.95635	#NULL!	1.25692	5.057	0.890017	2.85074	5.61976	9.69471	5.17039	3.62258	3.07196	3.98345	1.33505	#NULL!	2.20248	3.1392679222837399	3.91327
8268	6.09629	4.10549	5.46982	3.73138	6.22337	4.79059	2.71546	5.30065	4.52619	5.0751	7.31342	9.58602	6.59856	3.95646	7.41788	5.87051	4.25348	3.7296	5.20444	8.07657	4.55458	5.20101	5.93766	3.10836	4.32351	4.78615	7.17172	8.88426	4.8579125609716707	7.04822	5.41297	7.47811	7.03276	2.95421	3.07539	5.59284	2.863	4.50809	7.59986	11.5573	7.93063	8.36428	4.30843	4.96117	2.22729	4.16755	5.40258	5.0617005073060408	5.5997
8306	4.70096	4.49035	5.7224	4.01535	4.54046	2.81905	1.62653	3.91253	3.50312	4.78626	5.41115	8.70172	4.70103	2.71674	7.49626	4.62699	4.02957	1.67192	5.22251	6.84445	3.25469	4.13558	4.61437	3.14571	3.67158	4.17313	4.48899	8.40757	6.6543353048339213	5.70792	4.56921	6.03691	4.73971	2.60954	2.32304	5.83471	1.39715	4.05533	6.03774	11.0989	7.38491	5.19559	3.41125	5.1119	2.96571	1.94471	3.68513	3.766592553323592	4.99622
8322	5.47991	4.20989	6.10011	4.28274	5.69882	4.41025	2.35746	5.03857	3.6447	5.13807	6.43257	10.2723	5.14703	4.07399	7.92037	5.3045	5.13065	3.74293	5.60486	7.27891	4.18506	4.4538	6.26151	3.43799	4.38695	5.38335	5.44302	9.02553	7.2738499275420212	6.20122	5.35747	6.66447	5.84057	2.78396	2.55195	5.40643	2.28831	3.91967	6.44536	10.8017	6.77484	6.37638	3.54447	5.71067	2.24826	1.53563	4.44117	4.6519390952806896	5.09708
8341	4.21896	3.9493	4.69785	3.27229	3.94702	3.44193	1.50336	3.25934	2.85236	3.92861	5.06992	9.14058	3.98028	2.36465	6.58632	4.44501	2.78513	2.62368	4.42004	6.18752	2.75246	2.98555	3.57924	2.05812	2.88856	3.47318	3.97122	8.29177	5.6394417290614696	5.51416	4.27879	4.91533	4.53065	1.64992	2.27344	4.76506	1.08202	3.71687	5.97125	10.1069	6.03025	5.20288	2.53451	4.81405	1.87989	0.924333	3.10336	1.8862052239772391	4.14458
8344	5.16735	4.88797	5.53668	2.96977	5.17441	3.70278	1.93229	3.89144	3.54681	4.87426	5.8409	7.89718	5.64535	3.56391	6.80927	5.7689	3.29168	2.04163	6.14249	6.96454	3.87278	3.99714	6.34103	2.79752	3.47102	4.60431	5.98836	8.51158	6.3248476830858698	5.46754	4.87581	6.15919	4.85526	1.90526	1.86959	5.16125	1.95129	4.18091	6.4074	10.7118	6.67944	6.41218	4.07284	5.38747	2.19249	1.72432	5.8915	3.0945601414488411	5.87416
8356	4.02511	4.25764	5.25516	2.16115	4.03455	3.72412	0.92705	2.56497	2.84247	4.12219	4.73044	8.47176	4.10453	2.41738	7.00853	4.46652	3.3168	1.11591	4.60343	6.14597	2.461	3.26031	4.22651	2.31113	2.94491	3.47098	4.33937	8.03233	5.5627979338476701	4.43649	4.14488	4.48555	4.13429	2.07737	4.93677	4.65748	1.04492	5.21445	5.62698	9.85127	7.39781	4.8571	2.93148	4.39483	0.876727	1.95686	2.82398	4.3698472374882407	4.21668
8364	4.83915	4.27978	5.24186	2.54909	4.75378	3.45715	2.23052	3.92925	3.10733	4.73499	5.14141	9.81778	3.95113	2.9261	6.817	5.38458	3.38968	2.95046	5.41389	6.50908	3.62173	3.86001	5.10525	2.82547	3.66692	4.5449	4.66121	8.77778	6.4590192517147713	5.19879	4.09926	5.99951	4.8702	2.32407	2.70471	5.60718	1.57109	4.16619	6.28013	11.0857	6.37543	5.21869	3.24689	5.15302	3.53351	1.50594	4.65483	4.7668549585260411	4.68305
8375	3.66223	2.72316	4.26447	2.95177	3.60289	2.02038	0.818293	3.66636	2.59425	3.55562	3.91629	8.80429	3.50499	1.77327	6.53947	3.94607	2.35783	1.71608	4.48415	5.38343	2.31933	3.06887	3.80846	1.7787	2.28298	3.3525	3.41209	7.5987	5.4167774103159703	4.10683	3.70313	4.32913	3.45484	#NULL!	1.01057	4.0476	0.913755	2.82452	5.39642	9.80701	5.06605	4.14162	3.77945	4.39267	0.926316	2.13016	2.58541	3.6568930342506385	3.91785
8377	4.80865	3.20547	5.22464	3.2454	4.61655	1.98962	1.55831	3.74125	2.8889	4.2883	5.74602	9.00774	4.24658	2.2873	6.82843	4.90881	3.61306	2.61376	4.73399	6.43967	3.18592	3.08042	4.70616	2.27377	3.28215	3.44509	4.53427	8.13442	5.4026378358011717	7.09685	4.46336	5.31114	5.64526	1.98323	2.34467	5.93168	1.34042	3.92744	5.80665	10.5077	6.29173	5.03941	3.60596	5.24063	1.80599	2.01858	3.5988	2.9880971536959433	4.45751
8380	4.41318	3.87042	5.48734	2.78341	4.50182	2.48867	1.3085	3.81893	2.98526	4.28107	5.07237	8.98767	4.21867	2.45239	6.87512	4.22101	3.25659	1.73992	4.66441	6.53041	3.09858	3.67533	4.1308	2.6437	3.31169	4.10678	4.25208	8.56577	6.8138897848347701	4.64925	3.60703	4.95984	4.5884	1.84908	1.37797	6.21944	1.3955	3.71507	6.33213	10.3797	5.82879	4.77738	1.87297	5.24892	1.70236	2.97714	3.53376	3.5933200705869415	4.67068
8388	5.33112	5.22212	5.88973	4.3073	5.19004	3.18168	1.88239	4.22139	3.7046	4.84708	6.18966	10.021	5.27585	3.83764	7.82243	5.56794	4.07124	2.83433	5.31681	7.10145	3.60445	4.32437	5.35548	3.04365	4.16059	5.01825	6.03911	8.79329	6.9771300635521696	5.12557	4.51506	5.78915	6.1098	2.72828	1.85145	5.52543	2.43512	4.15431	6.51984	11.2585	6.13916	6.01257	3.20747	5.6076	2.89695	2.04884	4.13218	4.57190759501594	4.68804
8425	6.75851	4.01871	6.04118	4.16671	6.9509	4.80447	2.98612	5.0331	4.08972	4.94368	7.86892	10.0084	6.68715	3.12612	7.93885	5.85443	4.20241	4.6907	5.15433	8.43292	5.32699	4.65269	6.6572	2.77263	3.96591	5.53765	7.23682	9.72632	7.4098801002308212	4.84752	6.34648	7.63651	6.35511	2.82447	3.38677	7.28768	2.48823	4.69234	6.93774	11.3695	8.22634	8.12379	#NULL!	5.57528	2.26442	1.87713	6.45041	4.768666312140291	4.74669
8427	4.73404	4.05796	5.04117	3.39132	5.11482	2.55231	1.82092	4.36227	2.82006	4.30924	5.5029	8.51929	4.52178	3.29333	7.45142	4.53338	3.50024	2.89379	4.25177	6.86257	3.79402	3.6524	4.05512	2.57373	3.18452	4.18984	4.61632	8.06263	6.0928705109722694	4.72818	4.18326	5.98709	5.06096	2.11474	1.67226	5.96172	1.58126	3.13904	6.14491	10.3258	5.92399	5.5772	3.61217	5.13483	1.04586	1.88916	3.9169	3.0237021800177399	4.19505
8434	5.26183	4.72558	5.73533	3.95064	5.48672	3.24336	2.3054	5.23623	3.40291	4.84939	5.68094	8.87284	5.17193	3.33189	8.27177	5.11233	3.55525	2.85717	4.94823	7.07451	3.80323	4.42543	4.97577	3.00084	3.80816	4.72484	6.18307	8.34708	6.8385251244299701	4.97615	4.39148	6.45051	5.61609	2.69194	2.68125	5.56223	1.6416	3.85272	6.19797	11.2639	6.8383	5.72395	5.15083	5.41724	3.59297	2.82203	4.62801	3.6074520242424426	4.62571
8439	4.57907	4.26522	5.24895	3.89971	4.63793	3.68904	1.69193	3.40651	2.92359	4.25627	5.18282	9.5432	4.68928	3.13568	7.13688	4.58839	3.64634	2.52614	4.33906	6.33429	3.05523	3.4594	4.69293	2.74527	3.31652	4.31194	5.94532	8.06702	7.6727770245013209	3.67783	5.41102	5.43541	5.80163	1.68751	0.992272	5.49227	1.64374	3.76456	6.36898	10.1968	5.70357	6.76499	4.02422	4.84463	1.35472	3.64281	3.05275	3.3697722363314431	4.24169
8440	3.71204	4.46432	5.76435	3.16052	4.06036	1.85556	1.05364	2.84769	3.03337	4.43001	5.0461	8.26306	3.43969	2.16075	6.73081	4.57313	3.75079	1.92248	4.45282	6.21579	3.1026	3.72554	4.63079	3.17657	2.90187	3.24537	3.60266	7.8798	5.1634883080696694	5.60035	4.30988	4.54988	3.83181	1.80611	2.76257	4.97602	1.72439	5.04069	6.04328	10.4116	7.42202	5.39936	2.09838	5.30729	0.8509	2.95027	2.58887	3.8683817103518394	4.94398
8457	4.09809	3.93104	4.83219	3.73623	3.71254	3.63901	1.276	3.18406	2.63294	4.06409	6.16064	8.82512	4.12472	2.81306	6.17356	4.69661	3.03972	1.77381	4.77134	6.17926	2.87919	2.96168	4.28506	2.2846	3.38729	3.59495	4.6594	8.31714	6.3835129773080697	4.41704	4.33981	5.50178	3.82847	1.74748	2.5398	4.10599	1.13054	4.07975	6.15152	9.88508	5.55153	3.51263	2.19041	5.10881	1.35477	1.13311	3.39869	3.2870903026615399	4.81451
8486	3.72259	2.92728	4.18322	2.14362	3.4542	2.04802	0.748092	2.73863	2.08361	3.60211	4.64809	8.69588	#NULL!	1.84683	5.73859	4.04637	2.68796	0.849756	3.62671	5.47368	2.32084	2.74527	3.95793	1.79991	1.94751	3.31346	3.76208	8.06435	6.5095387030920717	5.20986	3.81847	4.51118	3.7326	1.88726	1.24549	3.79979	0.840669	3.87579	5.40832	9.89348	4.98199	4.56202	3.44734	3.69516	2.07502	1.10971	2.19987	3.41713015702314	3.57394
8497	4.57647	4.48068	5.0408	2.96736	4.41086	2.5115	1.43564	3.58682	2.9416	3.98787	5.11009	9.28451	3.55589	2.1757	7.6857	5.08392	3.14782	2.08891	4.33929	6.14444	2.9067	3.4016	4.32877	2.23572	3.21716	3.636	3.70458	8.19054	6.1889142663323691	5.09606	4.42518	5.25577	4.44659	1.65566	1.78037	5.22284	1.37893	4.03465	5.68337	10.9059	6.18083	6.06555	3.58376	5.10772	2.7165	2.54018	3.12297	3.5141138183967411	4.12603
8499	4.34141	4.95827	5.24309	3.53675	4.3183	3.04585	1.66054	4.27229	3.2028	4.64912	5.35005	8.90701	4.37815	2.58231	7.2283	4.69669	3.51435	2.35032	4.54367	6.03904	2.94943	2.89699	3.84074	2.78577	2.96499	3.98163	4.80911	8.41511	6.67310491578775	4.79166	5.17431	5.19856	5.96072	1.5194	1.74805	4.12823	1.59811	3.51967	6.30826	10.1075	5.41266	6.40839	3.44326	5.07776	1.11711	2.63832	2.65402	2.949741148911841	4.60997
8502	4.04543	4.20881	5.13955	2.58452	4.12052	1.59456	1.30461	3.1362	2.82077	3.99102	4.77119	8.71723	3.83688	1.97097	6.37575	4.55347	3.17639	1.7293	4.64677	6.05073	2.80174	3.15187	4.3014	2.47461	3.27214	3.31141	4.29378	8.22024	5.9311553082122703	4.07309	4.07205	4.70266	4.34258	2.19732	1.48823	4.89017	1.15533	3.45217	5.61954	10.5635	5.19743	3.57424	3.49942	4.62074	0.874239	1.93687	3.77345	2.5359815581923404	4.44652
8512	5.33768	3.50991	4.5246	3.91485	4.72087	4.65045	1.60954	3.95426	3.99683	4.32277	5.31009	10.8904	4.97258	3.87136	6.89109	5.26923	3.66128	3.17165	4.90495	7.63595	4.14717	3.61488	5.95746	2.50336	3.18453	4.90713	5.96029	8.62538	7.555896264984761	6.84542	4.06794	5.3854	6.09426	2.36087	2.30171	4.80172	1.88018	3.82382	6.82509	11.2345	7.21057	6.47876	4.85308	5.26967	5.13156	1.68485	3.72309	2.5389420607632425	4.41365
8516	4.05097	4.04847	5.00823	3.54472	4.13155	3.34166	1.5054	3.27737	2.70969	4.12145	4.76685	8.54909	3.94982	2.45335	6.49915	4.4702	3.09249	2.28558	4.82547	6.39743	3.1181	3.7779	4.2951	2.48954	2.74756	3.70279	4.46591	8.28325	6.4465485256142712	4.94354	4.26008	5.85851	4.14371	2.1805	2.29501	5.51565	1.42907	3.8769	5.83436	10.4283	6.59512	4.40065	2.80505	5.18937	1.33213	1.09533	2.58974	2.0734836419731431	4.289
8517	4.74541	3.82067	4.32106	3.09663	4.31495	3.53264	1.60597	3.82684	2.68779	4.23485	5.56031	8.66496	4.82056	2.18877	6.34363	4.44585	3.14111	2.52638	4.94026	6.37043	3.29524	3.27451	4.33534	2.25979	2.84386	4.27318	4.11804	8.31409	4.8162828783875691	4.55867	4.69959	5.7664	4.38322	#NULL!	2.32104	5.86444	1.12475	3.45314	6.1111	10.4558	6.36786	5.19067	3.86148	4.70105	2.87327	1.15323	3.89711	3.2178687121177387	4.19775
8519	4.90211	3.49742	4.95692	3.97958	4.80906	2.27091	1.60242	3.56752	2.55878	4.07032	4.98439	9.85224	4.434	2.08459	6.8196	4.07761	2.7286	2.80603	4.58408	6.23278	3.17594	2.8606	4.04576	1.89094	2.55371	4.92068	3.95587	7.85106	6.2932662027890212	4.36342	3.54947	5.87938	4.05556	1.7716	1.74448	5.86597	0.958017	2.93346	5.46826	10.5332	6.23177	3.5891	2.99797	4.70435	1.35333	2.80664	3.41616	2.7834264638917401	4.36852
8523	4.58194	3.85332	5.62168	3.11716	4.70881	1.75284	1.60262	4.1498	2.97381	4.50508	5.32497	8.2616	3.5684	2.43367	7.65598	4.48557	3.5873	2.23776	4.44004	6.60976	3.54687	3.81978	4.91745	2.87609	3.20157	3.83869	4.35736	8.2769	5.2643026044857679	4.47592	4.48622	4.90537	4.79497	#NULL!	#NULL!	5.31441	1.88235	3.33155	5.85799	10.4295	5.47767	6.21772	3.33958	4.80092	1.30125	2.5526	2.57846	2.9430333339579389	4.62368
8536	4.55643	4.26039	5.04908	4.0978	4.61754	3.47096	1.57606	3.71966	2.9357	4.33387	5.16367	9.88844	4.67206	2.08594	7.22777	4.40949	3.53263	2.57198	4.50612	6.30171	3.14025	2.85974	4.06019	2.62955	3.36598	3.69829	4.08964	8.28994	6.1128034938743694	4.30145	4.11494	4.81573	5.02323	2.36551	1.6335	5.28378	1.42877	3.70864	6.3678	11.095	5.75058	5.14064	4.43323	5.25134	1.50076	2.31144	3.63086	5.3632614726006391	4.66431
8541	4.41432	3.94651	5.10948	2.94054	4.43317	3.08422	1.46539	3.57342	3.42135	4.42912	5.52998	8.87002	3.93052	2.74573	7.506	4.52344	3.53092	2.60264	4.13932	6.48895	3.2584	3.70337	4.49623	2.66575	3.0731	3.86257	4.48779	7.58369	5.2129961388564707	7.32292	4.73465	5.36871	5.78043	1.95251	5.91104	6.00497	4.48076	4.69715	6.46094	9.84626	6.23513	5.51602	3.22562	5.33989	1.75345	2.00487	3.74065	3.7807205913685409	4.3169
8543	4.04111	2.99286	3.9435	2.28356	3.97598	1.43737	0.94074	3.28068	2.97722	3.97886	4.81062	9.18907	3.7479	2.04443	6.50024	4.48114	2.95424	1.8207	3.91527	5.77705	3.08966	2.40523	4.61041	1.68965	2.46906	3.5774	4.3255	7.6122	5.2978153143113724	5.35541	4.04587	4.6008	5.18684	1.96556	1.41821	4.48129	0.931837	3.2837	5.71455	9.83776	5.17281	6.24924	4.26018	5.00529	1.0218	1.64737	2.89199	3.4590997990940395	3.8874
8545	4.78964	4.20478	5.27234	3.57612	4.74395	2.20388	1.89821	3.91633	3.43845	4.59306	5.22732	9.1759	4.45412	3.29238	7.41194	4.58963	3.25523	2.58105	4.69529	6.98306	3.52853	3.99419	4.70591	2.79133	3.49987	3.93664	4.33584	8.45728	6.4367141846366707	5.70526	4.07321	5.60838	4.41449	1.68515	2.13684	6.04961	1.59703	3.43542	6.33416	10.7381	6.31632	4.20215	3.75514	5.28002	1.26433	2.17493	4.18264	4.3778198323647901	4.55931
8549	4.63413	4.75992	5.06468	3.49183	4.08731	3.38488	1.42768	4.37934	3.16575	4.05911	4.64244	10.318	3.51367	3.95596	6.97716	4.13888	3.49949	2.57551	4.92729	6.10806	3.27204	2.93146	4.42105	2.01988	3.5713	4.35387	4.72286	8.37076	7.7948565717723914	5.59158	3.72084	5.56525	3.69879	1.98092	1.81695	4.17619	1.09211	3.55868	5.6267	10.1932	5.87027	4.1742	4.05502	4.84231	2.12005	1.46829	2.51494	2.5331363106148417	4.19314
8553	5.53063	4.34668	4.82866	3.36634	5.57046	4.04397	2.43568	3.86814	3.58658	4.89961	6.00056	9.84479	5.61537	3.13946	7.53346	5.29094	3.83122	3.13526	4.8176	7.02575	4.02372	3.01108	5.46462	2.72257	4.10307	4.58384	7.35972	8.85784	7.0102405500157703	5.9421	4.12182	6.25639	5.60406	2.9638	2.58873	5.93054	1.81049	4.57397	6.41607	11.4213	7.05487	4.74072	3.44793	6.12869	2.2087	2.46359	4.81636	4.7890950941507402	4.51012
8562	4.84552	3.55699	5.27854	3.60548	5.32551	3.3914	1.94623	4.20384	3.74609	4.58455	5.88469	8.48044	4.57573	2.54351	7.6136	5.00246	3.42372	2.40236	3.62311	6.33407	3.64855	3.19825	4.80942	1.95584	3.20381	4.38407	5.12503	8.15461	4.499346426956671	4.51507	4.25325	6.21267	5.66216	1.95626	2.287	5.26442	1.27029	4.15915	6.29204	10.4017	5.95905	6.94636	2.71152	5.53369	1.68805	2.67132	4.20289	3.1068089743663401	4.09988
8567	4.42649	3.374	4.70549	3.45195	4.50644	2.62189	1.55396	3.86968	2.55105	3.90384	3.21603	8.60106	4.07728	2.48513	7.07831	4.34953	3.6425	1.72185	4.55913	6.18345	3.04513	3.49141	3.84349	2.2432	3.28037	4.20132	4.04036	7.93812	5.4048503168335698	5.64465	3.05527	5.74124	4.22514	1.55252	1.70784	5.42985	1.31317	3.43576	5.71719	10.2091	5.75491	6.2208	3.05216	4.39457	1.32011	#NULL!	2.72413	3.1986396289195409	4.25681
8574	5.48936	4.98337	5.88273	4.32604	4.98109	4.94527	2.07221	4.458	4.16877	4.96806	5.23757	11.2602	7.22529	4.08692	8.06071	4.95969	4.10328	2.94277	5.91965	6.85312	3.59128	4.3327	5.06316	3.20627	4.43572	5.04284	3.60349	9.08858	7.2053365172352697	6.83107	5.92409	5.45896	5.01097	3.18667	2.5185	4.93036	2.07721	4.50012	6.01337	10.5463	6.02319	6.19679	3.2354	5.46214	3.74537	2.85362	4.11888	3.3635158608391387	5.43162
8584	4.51202	4.55462	5.58869	2.91973	4.24984	3.90474	1.79785	3.75828	2.86712	4.5065	5.15867	9.50702	4.23043	3.26527	7.59922	5.27862	3.7475	1.62443	4.909	6.32221	3.17054	3.35881	4.45586	2.58222	3.1511	4.18299	4.86004	8.9477	6.8088925352043708	4.78913	4.15065	6.59309	5.2956	3.04037	2.30812	4.93568	1.40243	4.12607	5.82845	10.6778	6.22821	4.54073	3.71132	5.13893	1.79049	2.1454	4.46256	4.3232098016883418	4.79245
8628	4.85776	4.36891	4.87244	3.92104	4.876	4.84497	2.10045	4.4349	3.32815	4.89401	5.66787	9.5532	5.00816	2.88192	7.43443	5.406	3.73179	2.6726	5.30461	6.46979	3.88615	4.02583	5.43978	2.78466	3.25043	4.54854	5.09312	8.22642	5.8679141642157706	5.42931	5.09786	5.95448	5.62667	2.5646	2.41194	4.9878	2.21782	4.19165	6.48871	10.943	6.76521	5.59433	5.62159	5.52198	2.24378	2.47907	4.68312	3.3707031902333413	5.23214
8633	4.80165	4.61104	5.53295	3.98151	4.5384	3.25118	2.07119	4.26141	3.50713	4.576	5.3128	9.8193	4.16676	2.96039	7.18469	5.16136	3.37467	3.26746	5.11148	6.63417	3.55902	3.69596	4.91559	2.94449	3.89763	4.54086	4.57172	8.82111	6.5049898786918705	3.66135	4.45391	5.07967	4.31764	2.80853	1.99065	6.32922	1.95453	3.6548	6.65127	11.0724	5.23877	4.63992	3.54007	5.0716	3.95968	2.39588	3.85708	2.8575050772366386	5.19849
8639	4.89887	4.12151	5.52675	3.89454	4.62138	2.66075	1.35377	4.00482	3.07539	4.17751	5.50985	9.4458	4.88615	2.49121	7.15688	4.82292	3.61032	1.46203	4.83779	7.07822	3.29844	3.35971	4.03536	2.34001	2.90673	4.27123	4.18189	8.43871	6.4238486475327692	4.60083	4.48291	6.03109	4.87179	1.75064	1.23397	5.95987	1.22095	3.76848	6.07287	10.1461	6.3428	6.44528	3.65344	4.55413	3.18959	#NULL!	3.57214	4.1326977587772404	4.27169
8641	4.37783	4.5763	5.08996	2.81358	4.60853	3.04237	1.81787	4.52726	2.58698	4.22167	5.53785	8.98855	5.66012	2.59659	7.36517	4.77368	3.55226	2.52419	4.00908	6.52463	3.26205	3.43392	4.7096	2.32797	3.66616	4.29747	5.80543	7.70094	5.8118527986074691	5.5671	3.57376	5.88141	5.38739	2.73718	1.34333	5.59792	1.38502	3.63773	5.91096	9.85716	5.95324	4.60551	2.83527	5.17089	1.79745	2.22387	2.89654	2.4144893749749401	4.63537
8674	4.32924	5.09498	6.33098	2.12245	4.56643	3.8583	1.28137	3.34053	3.60888	4.68414	5.29573	9.74431	4.78287	2.59507	7.96793	4.32491	3.77816	1.1823	5.09237	6.48197	2.99748	3.65946	4.7402	2.44043	3.44274	3.90842	6.01755	8.06288	7.6402329219547296	6.88954	5.40679	5.83448	5.48797	2.3139	2.23927	5.27275	1.60762	4.73135	5.86722	10.2404	6.02365	4.5706	2.11379	4.38941	1.90964	1.46346	2.94108	2.9516559933155393	4.7355
8675	5.83976	4.96391	5.88172	3.91615	5.94305	4.35849	2.64262	4.26134	3.38106	4.97706	6.07687	9.2233	6.22928	2.85527	7.80519	5.30925	3.65159	3.39774	4.73757	7.37511	4.02855	3.59082	5.21628	2.94614	4.27989	4.35437	6.85845	8.38131	Excluded	4.98137	4.39936	6.23146	5.98771	2.50544	2.08089	6.96925	1.84754	3.95481	6.34553	10.9201	6.95533	5.42035	4.90201	5.33524	2.77309	4.3969	4.92826	2.2893022392565396	4.58597
8681	4.10988	3.69286	5.29864	2.41519	4.36346	2.79818	1.3041	3.47588	3.1678	4.20682	5.04048	8.22597	4.29404	2.38941	6.80421	4.17164	3.30767	2.89796	4.80385	6.44711	3.0474	3.32504	4.65771	2.7808	3.14697	3.94873	4.19506	7.9018	4.8084175075829689	5.09647	4.18412	4.91446	4.1431	#NULL!	1.77427	5.11149	1.2321	3.75775	5.71653	9.99554	5.93428	4.20703	2.25084	4.44628	2.82284	2.71808	3.2962	4.3669143039947382	4.45256
8711	4.71564	3.74023	6.69039	3.4945	4.64418	1.99416	2.01381	4.08592	3.6165	4.97463	5.55715	8.27014	4.09523	2.76443	8.08435	5.43357	4.05335	2.18943	4.81028	6.52538	3.62182	4.47792	4.95718	3.58708	4.40774	4.17575	4.51807	9.10221	4.2403345868948685	6.30098	5.48664	5.22468	4.70697	2.20899	1.94956	5.68043	1.99223	4.01467	6.2922	11.0048	5.58386	6.84379	4.46116	5.23057	3.98902	3.12772	2.6395	6.0664451445732404	5.24378
8721	5.11736	4.50072	5.50669	3.52557	5.05369	3.69004	2.09184	4.43811	2.75251	4.54818	6.66407	8.41013	4.84885	3.09979	6.66842	4.98683	4.24443	2.78184	4.66921	6.92166	3.96775	3.48294	5.63065	3.03853	3.28892	4.59185	6.74134	8.71717	7.4732520669221687	4.96851	4.20914	6.21778	6.08765	1.87375	2.14081	5.90917	1.57388	3.89344	6.14201	10.7773	6.67688	5.71039	2.41344	5.25782	2.54608	1.48229	4.24108	3.7712480432425406	4.5259
8760	5.33594	5.50097	6.31209	3.33332	5.33424	3.82152	2.11413	4.26873	3.70864	4.94192	6.67611	9.97089	5.75604	3.58737	7.63262	5.9343	3.97484	2.53424	6.02378	7.1728	3.80257	4.22191	6.35913	2.77106	3.57357	4.59754	7.3754	9.1646	6.7111869776763191	7.39515	5.56601	6.71698	6.06012	3.28482	2.77445	5.43967	2.0933	4.34061	7.01007	11.6279	7.06486	6.28921	3.37345	5.08294	2.99425	1.67298	5.02008	6.1463436836261893	5.76021
8779	5.1794	4.3533	6.21828	3.77714	5.21975	4.38722	2.04985	3.83125	3.28346	4.44216	6.32019	9.68254	6.41082	3.58304	7.34254	5.53899	3.64785	3.24621	4.97092	7.17013	3.60789	3.64851	5.44618	2.71239	3.27465	4.30059	6.58243	8.36414	7.6558510205630013	7.2461	5.49284	5.67301	5.71061	2.42924	2.72937	5.81549	2.01077	4.1716	6.48157	10.1263	6.66762	5.16866	2.90027	4.72605	2.06761	2.83347	6.06193	3.7350506766865395	4.27604
8814	4.29124	3.05911	4.49233	3.09259	3.94211	2.37961	1.5375	3.71008	2.62252	4.20686	5.41636	9.23258	3.96617	2.90403	6.04736	4.01327	2.93443	2.06213	4.32587	6.19972	3.04956	3.58683	3.99283	2.64378	2.91441	3.94088	3.37633	8.16856	6.2235303226277709	5.36475	3.82514	4.66419	4.20527	2.02171	#NULL!	4.54059	1.42041	2.4648	5.74084	10.0203	5.32451	6.18906	2.37579	4.47497	1.01629	1.06681	3.70012	5.4431864868886404	4.52407
8821	4.61047	3.95384	5.24564	3.73586	4.53139	3.21836	1.38956	3.46687	3.18269	4.62142	5.33425	9.77337	4.92349	2.46144	7.53869	5.3991	3.40394	1.68191	4.90992	6.60895	3.23434	4.14297	4.70554	3.00825	3.48401	4.12659	5.33518	8.69812	5.5707589883899704	4.16052	4.46091	5.44476	4.43848	2.13155	2.10534	5.65001	1.42159	3.84363	6.23256	10.1771	6.22814	6.30113	4.33069	4.94233	1.02013	2.95917	3.29191	3.3131782552394395	4.63572
8841	4.47908	4.55869	5.07409	4.14754	4.42776	1.79582	1.88536	4.12588	3.50685	4.60966	5.57605	8.38254	4.4639	3.70173	7.14372	4.26149	3.52956	2.48479	4.78373	6.9488	3.54827	3.87495	4.43291	2.56329	3.54662	2.77469	5.61313	8.53741	7.7048845792439886	7.33933	3.5853	5.36986	4.47796	1.76674	#NULL!	5.70523	1.69383	2.56194	6.63799	9.89915	5.2264	4.84427	2.90966	5.15597	1.43449	2.23757	3.09214	3.5024824602209379	4.45858
8843	4.87583	3.79473	5.3013	3.21237	4.93447	2.86012	1.98991	3.64839	3.25093	4.55092	5.5759	9.02439	5.04106	2.74106	6.84451	4.88614	3.39054	2.65534	4.55133	6.56351	3.26046	3.91423	4.66572	3.0202	3.28637	3.82409	4.19368	8.4385	5.3625293212794718	5.40131	5.00739	5.93834	4.91279	1.977	1.33244	4.11553	1.65872	3.2897	6.18159	10.5862	5.83379	6.47756	4.73174	4.88293	0.95417	1.91627	4.34153	2.8070098731299393	4.36277
8851	5.34381	3.51072	4.55923	3.36285	5.21658	2.83712	1.79635	4.31668	2.75341	4.2791	6.60415	9.04337	5.97231	2.6792	6.54371	5.32178	3.84056	1.77355	4.07944	7.24704	3.85945	3.15453	4.59174	2.24151	2.74114	4.27379	8.41221	8.28019	6.3124043973101722	5.04793	3.54047	4.61252	6.61945	2.07586	1.47034	6.25244	1.53733	3.26084	6.2706	10.4047	6.32273	6.21375	#NULL!	5.06482	3.14824	0.907241	4.46396	3.3838063872252389	4.24328
8854	4.19823	3.95865	5.1866	3.31156	4.10511	2.62442	1.20165	3.46125	2.98505	4.33826	4.83531	9.2297	4.54512	2.33225	6.77857	4.25102	3.22738	2.04583	4.73841	6.11421	2.81007	3.83035	4.40222	2.6079	3.21324	3.53672	4.50824	8.16019	5.9112024193274708	3.84414	3.56971	4.71808	3.91893	1.58088	1.66736	4.50041	1.27483	3.16651	5.56077	10.3768	5.51309	4.71405	2.51635	4.4508	1.93097	1.79881	2.33863	4.3613846416850386	4.72527
8857	4.1935	3.71461	5.83653	2.95742	4.24781	2.35085	1.4194	3.94001	3.6059	4.60446	4.50054	9.06901	4.35446	2.32889	7.96179	3.96954	3.37267	2.14428	4.56407	6.30065	3.06766	4.56033	4.60347	2.76679	3.77729	3.46719	3.86492	7.54621	5.2233114633948707	6.84625	2.74379	5.49291	5.6596	2.56907	2.04232	4.07132	1.30926	3.70719	5.34564	10.5081	5.13286	5.42404	2.19626	4.96245	0.875788	0.875158	3.60336	3.556913048429641	5.55737
8863	4.63659	3.90265	5.24804	3.0935	4.37403	1.84954	1.1997	3.7329	3.31678	4.25061	5.24701	9.97222	4.35744	2.47114	7.26052	4.5095	3.62897	2.27666	5.06798	6.16067	3.08846	3.21108	5.13798	2.51541	3.04163	4.25023	4.11323	7.99486	6.6483702836307694	3.63067	4.43586	5.69156	4.21391	1.98587	1.54485	3.99928	1.30223	3.34733	5.8194	10.7565	5.42812	4.7478	4.09747	5.03378	1.59951	2.3266	2.51809	3.7136919664460399	4.702
8870	4.49415	4.38317	5.41122	3.59118	4.52899	4.11989	1.79066	3.52507	2.87024	4.77744	5.25099	9.09403	4.6678	2.60161	7.5479	5.22961	3.59138	2.51704	4.89153	6.35681	3.2092	3.90286	4.41186	2.8837	3.75871	4.36552	3.6923	8.1331	5.5333947478715704	4.83054	2.79564	6.0125	4.29693	2.72066	2.50252	5.41207	1.62046	4.05027	5.88934	10.7347	6.15164	6.0081	4.0824	4.84611	3.02276	2.4231	2.93516	4.9278507940100411	4.78272
8871	4.77227	5.08471	5.18045	3.7999	4.88392	3.33565	1.66169	4.0247	3.51144	4.71122	5.76452	9.07319	4.95225	3.34331	7.94088	5.54215	3.745	1.29775	4.8217	6.71387	3.66705	3.27135	4.66262	2.67193	3.3711	4.71489	5.82951	8.70166	7.4417981318792608	6.8432	4.47133	6.47474	4.8015	2.12676	2.22886	5.49626	1.27342	4.40327	6.47458	10.4787	6.89065	3.45871	3.65422	5.36271	2.56125	2.26664	4.12777	3.3793000912668396	4.89345
8886	3.93825	2.12598	4.53726	3.36888	3.96285	3.1658	1.28685	3.78972	2.46875	4.01229	4.69249	8.42809	#NULL!	2.4338	6.67478	4.26435	2.70192	2.17435	4.66918	5.81506	2.90099	3.49871	4.80904	2.28838	2.35711	3.49587	3.62561	7.19675	4.9490726295170733	4.12769	3.11681	5.00152	4.05781	#NULL!	1.60026	4.26404	1.1728	3.54109	5.64064	10.4713	5.09442	5.41449	2.21972	5.12068	1.59054	2.41114	2.76144	3.8281738915720411	4.62133
8888	4.5297	3.69859	5.49954	3.12007	4.33003	2.11779	1.24015	3.40958	3.17552	4.40493	5.2696	9.42038	4.24713	2.54562	7.32786	4.5352	3.17509	1.79005	4.77754	6.16871	3.45499	3.79262	4.68038	2.83183	3.07954	3.64085	4.70749	7.96015	6.0803393217113699	3.6733	4.0562	5.99167	5.19778	#NULL!	1.49147	4.61104	1.75027	3.59436	6.07221	10.0655	6.01793	5.98218	3.31527	5.08128	1.27738	2.08622	2.56693	3.5965177007485374	4.77274
8901	4.76364	4.01096	5.18758	3.90193	4.80919	4.22016	1.81758	3.86808	3.9438	4.47623	5.8814	10.1083	4.78103	3.01794	7.20324	4.70341	3.30666	3.15229	5.05732	6.39958	3.1024	3.76375	4.52305	2.92539	3.16617	4.02389	5.07452	8.70636	6.2558213469785704	4.98684	4.45592	5.40878	5.04919	2.51558	2.70745	4.6447	2.3851	3.81399	6.01593	10.5886	6.28749	5.47766	2.57958	5.71368	1.77974	2.07049	3.75643	5.7441496843374402	4.37354
8917	5.23305	4.28675	6.20203	4.6229	5.2326	3.66096	2.34285	4.83853	3.61626	5.16337	5.8765	10.0178	5.41949	5.27207	7.78497	5.46766	3.95586	2.91133	5.62416	7.08894	3.91998	4.39408	5.48319	3.46041	4.24886	4.82107	5.1781	9.17122	7.2440270318858699	6.45399	5.57487	5.93543	4.81389	2.63298	2.64588	6.1221	2.32419	4.40702	6.62268	11.2506	6.75276	5.96925	3.64266	5.62574	2.92416	1.89488	3.21866	6.0281857536017407	5.25711
8927	6.27024	4.66198	5.50734	4.1119	6.24973	1.99783	2.51407	4.27594	3.27638	4.63794	7.09564	9.91321	5.69911	2.6911	7.44946	5.35477	3.66637	2.66416	4.81004	7.30724	4.33201	3.35433	5.00613	2.11788	3.7688	4.77535	6.72555	8.48315	5.6155018941927715	4.72021	4.80754	5.85446	6.82014	1.64144	1.88085	6.41729	1.52539	4.39741	5.99646	10.2102	7.34657	7.67357	4.447	4.75311	2.55869	2.09424	4.53253	3.7855238550159407	4.28501
8930	4.68255	3.3688	4.64195	3.73439	4.69946	3.21693	1.34854	3.39655	3.34558	4.16365	5.52763	8.63288	5.57479	2.64748	6.94002	5.09887	3.39538	#NULL!	3.76978	6.37099	3.03397	3.3633	3.60182	2.54928	3.6223	4.27386	4.04556	7.68692	4.7982081254862718	6.44419	5.48919	4.4076	5.45571	1.5763	2.10129	5.72143	1.20827	3.8091	6.15727	10.839	6.32488	7.01198	3.64402	4.42639	1.72174	#NULL!	3.20009	2.9221342040116416	4.58373
8938	3.87996	3.44772	4.5372	2.52337	3.65617	2.61071	0.903248	2.91871	2.96931	3.51651	4.59378	9.14747	3.64231	2.04808	6.4116	4.56268	2.74834	1.0475	4.28672	6.29969	2.4628	2.77406	3.37079	1.95641	2.43647	2.98295	3.11848	7.6341	5.6747731951249714	5.93535	3.78012	4.70028	5.26128	#NULL!	1.14229	4.98235	0.898413	3.27623	5.61508	10.5649	5.8115	5.67528	4.10255	4.92266	1.94246	1.52887	3.29309	1.9473914272976407	4.01579
8956	4.14958	4.10068	4.50308	3.04985	4.06574	1.61668	1.28429	3.30218	2.80288	4.19242	4.64694	8.2807	4.34045	2.43787	6.56673	4.47455	3.15902	2.05911	4.17328	6.00237	2.78392	3.01241	4.21769	2.56966	2.84229	3.5905	4.52734	8.39289	5.5624649805661699	5.0668	3.78254	4.81251	4.49214	2.39588	1.19044	5.04017	1.1315	3.13933	5.80952	10.1498	4.90477	5.23869	3.75394	4.94249	1.18896	1.52471	3.1378	2.6609781687879388	4.56736
8967	4.73138	4.7272	5.80325	2.01879	5.21134	3.55539	1.78295	4.25878	3.62594	4.59228	5.17584	8.90139	4.5093	2.8218	7.17059	4.77776	3.64914	2.92296	5.02708	6.57399	2.94676	3.4492	4.09701	2.41289	3.58245	4.96135	4.64655	8.09324	6.5124389903610718	6.00044	4.58291	5.65111	4.94727	2.30041	2.15029	5.04216	1.32368	4.48741	5.84368	10.9474	6.47296	5.88476	2.25905	4.99624	1.64972	1.47614	3.50024	3.4500206778075388	5.02534
8970	4.33794	4.42738	5.69293	2.88287	4.53315	2.69374	3.08095	3.51597	3.42633	4.43312	5.0764	8.49833	3.95428	2.5941	6.45243	4.9863	3.85699	2.63202	4.57849	6.51106	3.20562	3.8754	4.9024	2.69796	3.26887	4.61639	4.67966	8.02316	4.7348242147818711	4.7782	4.25283	5.50379	4.68274	2.27363	1.2242	5.30924	1.60727	3.88785	6.37071	10.5849	5.81469	5.52385	3.53462	5.096	2.64892	#NULL!	3.76168	4.406861165629941	4.4342
8971	4.9491	5.19778	6.24674	4.2855	5.24447	3.76866	2.04795	3.94997	3.86219	4.973	5.47576	9.47698	5.12839	3.0405	7.45705	5.45193	4.02213	3.47696	5.40648	7.09002	3.46434	3.57577	4.66532	3.05497	4.45748	4.59441	5.22869	8.93638	6.8882491974295705	6.55193	5.31385	6.33033	5.20805	2.77305	1.72818	6.19117	1.50647	3.22517	6.35544	10.4493	6.26821	5.53456	5.10645	5.47401	4.63603	3.05349	3.59181	5.1225106060798398	5.0178
8989	4.71593	4.41813	5.37889	4.35333	5.06714	2.87308	1.56033	3.95518	3.65833	4.65561	5.30012	9.48979	4.13782	3.15217	7.00584	4.90213	4.20312	3.32434	5.46478	6.65803	3.73143	3.84537	4.69424	3.37063	3.3257	4.88985	4.00368	8.58338	6.3181224133773695	5.81867	4.08795	6.03606	4.71137	2.25811	2.39411	5.16725	1.78994	3.93218	6.28186	10.5707	6.37421	5.72253	4.42268	5.3466	1.40276	1.67551	4.29855	5.737065204344141	4.88302
8995	4.67737	4.83502	5.60032	4.13008	4.73601	4.00311	1.79405	3.939	3.06292	4.75435	5.37987	9.5493	4.59408	2.64734	7.68563	5.22016	3.8165	3.04835	5.0718	6.4009	3.30786	3.78805	3.96733	3.00705	3.52148	4.42993	4.96856	8.4923	6.2284389653232992	5.32004	3.83616	6.03436	4.56873	3.13721	2.51147	6.24589	1.57629	4.10719	6.05452	10.0557	5.7973	3.84072	3.21768	5.49521	5.44742	2.19329	3.96623	5.6149178053103395	5.05779
9000	4.09558	4.83979	5.07028	3.07033	3.97127	1.93774	1.09564	3.25809	2.99509	4.04892	4.98952	8.24865	4.1451	2.42336	6.86368	4.39017	3.18101	1.65618	4.50986	6.32823	2.62766	2.98931	3.86762	2.53979	2.7356	3.31907	4.6779	8.11154	6.750798539999411	5.06463	3.15895	5.07485	3.82638	#NULL!	1.31382	5.5876	0.888785	3.28143	6.13695	10.5015	5.5855	4.36963	2.36689	4.89478	2.61121	3.12157	3.07983	4.4133373789297394	4.54891
9006	4.35687	3.81032	4.79944	3.04183	4.0769	2.61787	1.88487	3.52504	3.03814	4.21039	6.42538	8.87384	3.82303	2.38446	6.2907	4.65248	3.36997	1.24596	4.50751	6.25226	3.13166	3.39229	5.35935	2.07963	3.08082	3.81158	4.17854	7.41279	5.5877805866214709	5.05408	4.79884	5.59324	4.66137	1.79042	1.41063	4.23172	1.43524	3.74893	5.7306	10.4639	6.30243	5.38383	3.38594	4.52439	2.65532	1.27145	3.82754	2.5066465939587403	4.26459
9013	4.54157	3.60206	4.43011	3.50045	4.26014	3.05737	1.53718	3.63799	2.35688	3.84467	5.4069	9.0896	3.79458	2.87541	5.90701	4.31025	3.29248	1.50233	3.93704	6.02538	3.16158	2.82032	4.55759	1.92507	2.67292	3.95705	5.40953	8.57739	6.3301290963859698	6.25567	3.49835	5.92575	4.40452	#NULL!	1.903	4.4883	1.03952	3.73832	6.03071	10.6684	6.27194	5.29035	2.76819	4.05435	1.51115	1.19379	3.34381	2.5857327838234387	4.36865
9022	4.37458	3.25614	5.04359	3.44938	4.40523	2.89663	1.47804	4.02444	3.56369	4.51051	5.49077	9.2282	3.95136	2.63225	6.58183	4.50233	3.43783	1.65045	4.67848	6.13655	3.18246	3.06881	4.33278	2.62445	3.15846	3.78605	4.25799	8.59382	6.4299407901393701	6.31391	4.32436	6.322	5.41598	2.83661	1.88422	4.60601	1.57071	4.13841	6.04372	11.1913	6.15499	5.17051	2.78902	5.91794	1.93395	3.32553	4.29686	3.638380480204241	4.57073
9024	5.84491	4.53519	5.45444	3.29959	6.23408	3.9414	2.29995	4.53189	3.76999	4.55976	6.91514	9.55835	6.63256	3.06979	8.32541	5.49354	3.7208	4.01336	4.87154	7.89589	4.35715	3.59537	4.70754	2.07083	3.57867	5.37876	7.13397	8.79152	6.6595674259178397	4.90656	5.47119	6.93378	5.79797	2.45828	2.7089	6.63527	1.59147	4.50027	6.81994	11.0116	7.95399	2.70275	4.59316	5.07556	3.78523	2.21321	5.83112	2.5283189531211421	4.64317
9035	4.70744	3.82333	4.84832	3.48985	4.29319	2.36387	1.19793	3.50707	2.74711	4.16636	5.38781	9.26936	4.07805	2.08419	6.53552	4.43115	3.22452	1.92151	4.50421	5.80663	2.89256	2.73367	4.36648	2.12475	2.88396	3.78721	4.23249	8.45812	5.6013115301644705	6.27064	3.90976	5.0188	4.01876	#NULL!	2.62322	4.85614	1.01771	3.7247	5.75466	10.4776	6.25305	6.20414	3.52347	4.92074	1.74921	1.05838	3.69389	3.8799019916244402	3.95179
9040	5.22905	5.50224	5.96133	4.3339	5.38768	3.77991	2.20889	4.65285	3.56781	4.8984	5.93183	9.96775	5.44143	3.43958	8.24901	4.68172	4.22758	3.21957	5.56341	7.11788	3.85147	4.5382	4.96977	3.37012	3.76785	5.12289	5.74518	9.35091	7.1905040771686197	4.89846	4.98674	5.72939	5.44415	2.94026	2.08884	6.53951	1.92611	4.38883	6.99035	11.2768	6.56694	5.32166	2.54676	5.62135	2.31157	2.65615	3.68996	5.2483193615479893	4.7
9052	4.17183	4.36137	5.02249	2.76877	3.93245	4.11251	1.36126	3.4823	2.96764	4.04725	5.09861	9.60938	4.31086	2.7599	7.30724	4.61691	3.48781	2.52015	4.84427	6.19922	2.73383	3.06817	4.3126	1.86257	2.75375	3.56787	4.55702	8.44341	6.7088080825926726	4.65847	3.6157	5.48762	4.39387	2.6318	2.43338	4.89291	1.28319	3.70645	5.6801	10.484	5.53408	5.76131	3.52654	4.91331	0.633567	1.39875	2.96112	2.5497850362006393	4.42735
9054	4.94851	4.07241	5.66223	3.6935	4.92486	3.77125	1.4396	4.42646	4.22649	4.70751	6.41403	9.32564	5.47304	3.59324	7.46181	4.54791	3.93791	2.95041	5.08664	7.34428	3.83331	4.54771	4.72907	2.88161	3.47018	3.61135	5.76744	8.4688	6.3150350947932692	5.29325	5.45189	5.59964	6.41418	1.84485	2.67006	5.50702	2.80399	3.7168	6.68296	10.9392	7.41311	6.87995	2.42655	4.56203	1.42997	4.42419	4.95317	2.9389679111777398	5.67922
9058	3.53586	3.02437	4.23801	2.59829	3.72021	1.74043	0.754002	2.53276	1.95464	3.64946	4.84729	7.30682	3.90941	2.6343	6.71584	4.36911	2.6888	1.68173	4.59469	6.08925	2.36276	2.80193	4.59055	1.7444	2.17458	2.92829	4.64595	7.73358	4.3378155386295711	4.12218	4.6091	5.41067	4.70726	#NULL!	1.67467	4.00828	0.900933	4.09247	5.18309	9.16927	5.38522	4.77787	1.25935	4.447	1.64332	1.05887	2.86019	2.3639492525088408	3.92397
9067	4.72915	4.70152	5.3132	3.68709	4.79836	2.85288	1.65452	3.77079	3.07204	4.72409	5.19883	9.9752	4.45401	2.29931	7.30934	4.93236	3.3646	1.33999	5.07082	6.32884	3.29596	3.52722	4.2337	2.87229	3.9766	4.06432	4.81563	8.73715	6.1889406091354706	4.66958	4.29902	6.37609	4.43784	1.94393	2.0804	5.56613	1.70747	4.27093	5.88987	10.4327	5.95996	5.62	4.40184	4.86174	1.85629	1.55016	3.52466	4.4143886917379387	4.55601
9085	5.64388	5.68107	5.89893	4.31039	5.58007	3.68856	2.36236	5.08967	4.02264	5.14172	6.02489	11.4851	5.7115	3.7345	8.21799	5.23068	4.32778	2.58744	5.90146	6.96302	4.019	4.10609	4.93857	3.43152	4.02216	5.50694	5.27108	9.13096	7.6552632416873712	6.60027	4.76842	6.08754	5.81681	3.4989	2.73573	6.78976	1.85884	4.3391	7.11645	11.4821	7.00543	3.91882	3.70896	5.58089	2.08914	2.67524	4.09168	3.71012138743319	5.21592
9086	4.75839	4.73654	5.76488	3.64662	4.89338	3.62285	1.85151	4.2414	3.98793	4.79726	5.338	8.85557	4.40478	2.99647	7.6604	4.75918	3.75592	2.16817	4.80816	6.52326	3.53288	3.9516	4.20829	2.76845	3.37691	4.8469	4.33287	8.24632	6.7150334707592707	5.1636	3.86787	5.25102	5.91182	3.09643	2.50256	5.63223	2.24742	3.74692	5.97206	10.494	5.94732	5.6268	3.76487	5.82981	1.67415	2.37209	4.128	3.7379519190907406	5.51004
9116	4.58804	4.71761	5.07256	4.03371	4.30342	3.53969	1.61449	3.75793	2.91003	4.10996	5.1711	10.0881	4.63788	3.50862	6.6188	4.84707	3.66859	2.56995	5.07365	6.49086	3.0357	3.2957	4.43422	2.68499	3.42252	4.15595	4.86147	8.67433	7.3699984819422708	5.56911	3.66585	4.80326	4.15262	1.57785	2.0219	5.16948	1.40607	3.3095	6.03808	11.1651	5.78519	4.96944	3.25234	5.07111	1.67466	1.98873	3.11838	6.0622948338807401	4.49056
9126	5.7619	5.50106	5.89665	4.1187	5.99287	3.5806	2.56825	5.38013	3.67906	5.13907	6.05047	10.2679	5.93021	3.24636	7.74623	5.62842	4.14778	3.12018	5.32879	7.6199	4.11298	4.39001	5.50784	3.15064	4.43325	5.27562	6.7027	8.98855	6.9453993448458702	4.78055	5.30692	6.52211	5.04899	2.45984	2.79367	6.9753	1.96442	4.51852	7.052	11.3974	6.698	5.30374	5.48861	5.40227	2.49226	3.0579	4.436	5.5269300892189399	4.87399
9133	4.35574	3.24257	4.89492	1.85436	4.3382	3.28687	1.27689	3.63507	2.67085	3.95149	4.85513	8.95204	3.84189	2.26204	6.46245	4.08667	3.43303	2.39379	4.50947	5.93228	3.10161	3.20515	4.04172	2.00749	2.82046	3.91325	3.2324	8.07134	6.4508376476523699	4.69418	4.65416	5.85477	4.11571	1.92796	2.06079	5.00493	1.32804	4.23653	5.42849	10.7556	6.0111	5.26512	3.13441	5.10766	0.775586	1.76724	3.52088	2.9998046642060392	4.07723
9134	5.52894	3.70451	4.61864	3.89721	5.22113	2.91137	1.98923	5.1105	3.33588	4.29038	6.5487	10.4232	5.30876	2.7042	7.56454	5.12265	3.67381	2.85605	5.18563	6.81378	3.80911	2.99764	5.30679	1.88123	2.83421	4.74351	7.1409	8.80255	7.5515741677693216	5.85317	5.21876	6.12273	6.55171	2.10498	1.95515	4.86767	1.946	4.93445	6.34557	10.3454	7.01952	7.02991	3.91136	5.12772	1.92492	#NULL!	4.77568	2.331581740366039	5.08967
9135	4.65076	3.40393	5.01355	3.25304	4.4226	3.40544	1.36012	3.4194	2.76183	4.15344	5.17423	9.84397	5.66787	2.91368	6.80986	5.27261	3.08652	1.75236	4.56471	6.17207	3.03546	2.8063	5.0233	2.04905	3.24343	4.26101	7.0516	8.14466	6.8417446869906717	4.80394	3.77374	5.25631	5.15169	2.11	1.65562	4.12905	1.26172	3.52157	6.10375	10.401	5.98665	4.56145	3.25472	4.7294	2.33341	1.39552	2.55189	3.0160444918131408	4.47179
9147	4.84451	4.4609	5.03543	3.42478	4.73417	2.89304	1.69437	3.91599	3.17859	4.45575	5.6054	9.44907	4.82057	2.26902	7.41106	5.21486	3.75052	2.16066	5.1603	6.88371	3.375	3.27339	4.61007	2.30784	3.26749	4.04496	4.28243	8.7616	6.8454129928971694	4.73101	4.31853	5.55162	4.4425	2.32736	1.73021	5.84728	1.17991	3.60192	5.71037	10.9168	6.17858	5.77487	#NULL!	4.63801	2.20168	#NULL!	4.27496	3.2709217900395413	4.66703
9150	3.98045	3.41402	5.38133	3.23286	4.18336	2.82428	1.48302	3.61853	3.22002	4.22978	4.76913	8.53011	3.86912	2.51793	6.89382	4.43832	3.27085	1.78055	4.67913	6.12112	2.8655	4.0698	4.78516	2.58075	3.45795	4.15013	4.80285	8.25267	5.4791332012109715	3.98052	4.28032	5.90284	4.50248	#NULL!	1.48643	4.52539	1.34311	3.97224	6.14814	10.3151	5.81557	5.68317	3.16255	4.7638	2.26687	2.57567	2.90023	4.3278440051063409	4.48865
9168	4.29216	4.47453	5.92673	3.00576	4.34075	2.93586	1.35942	3.83184	2.90924	4.25948	4.9906	8.22441	3.73777	2.20252	7.09388	4.764	3.61262	1.94353	4.58815	6.14341	2.94859	3.34385	4.58486	2.55256	2.79941	3.82859	4.49118	7.97957	6.1031306208589706	4.29456	4.50847	5.76772	4.26105	1.82554	2.08808	5.42962	1.24751	3.07556	5.87803	10.5286	5.8703	4.60957	2.05568	4.27719	0.957361	#NULL!	3.50536	5.4275440767842387	4.10433
9174	3.8764	3.89272	4.91587	2.48728	4.03819	3.06796	1.23114	3.3805	2.90547	4.07087	5.13644	8.07827	4.34644	2.15645	6.30112	4.70424	3.07071	2.45812	3.87823	6.48048	3.04535	3.71845	4.91295	2.76348	2.81118	3.51148	4.71424	8.08541	6.3001378628275715	5.49768	4.19235	5.53726	4.55762	#NULL!	1.45915	5.53322	1.35833	3.55349	6.34942	10.8497	5.77739	4.77128	2.92998	4.47959	1.3124	1.89713	3.27509	3.7023882927392404	4.36293
9179	4.53221	3.644	6.02076	2.87216	4.69905	2.51544	1.75587	4.01599	3.61703	4.29268	5.25289	8.70512	4.38238	2.53529	7.45592	4.28349	3.69471	1.945	4.50635	6.76183	3.41746	4.57138	8.12418	2.74646	3.61425	4.12485	4.58844	8.5328	6.4067302541388704	6.02047	5.77035	5.24961	4.62949	2.27615	3.21424	4.87027	2.5739	3.94192	6.25762	10.7812	6.17175	5.43155	3.58242	4.28048	2.3451	1.30119	3.73085	2.3139513695887399	4.5191
9186	4.4778	3.50015	5.03819	3.10325	4.11216	2.86362	1.33714	3.36484	2.74464	3.94585	4.80158	10.1175	4.23732	2.54974	6.82825	3.71989	3.45404	1.72774	5.06092	5.45142	2.94071	2.66926	4.58053	1.86221	2.30406	2.79647	3.69097	8.55392	6.4435021997516726	4.17127	3.14107	5.27996	4.10262	1.85601	2.37257	4.29313	0.864805	2.96973	6.26705	9.50752	5.06834	4.40295	2.49962	5.32646	1.45513	2.03827	3.22129	2.3358594350719408	4.04734
9192	4.64788	4.39571	5.32381	3.8384	4.58359	3.059	1.93048	4.60339	3.56775	4.31807	5.42904	9.22286	4.69536	3.13192	6.57374	4.65863	3.36879	2.69018	4.83666	6.72918	3.28803	3.9332	4.96054	2.872	4.04007	4.18431	5.21555	8.29485	6.4673480843340609	6.01733	3.78005	5.96233	5.23667	2.52613	1.45362	5.64418	2.01699	3.77795	6.22955	10.5783	6.20441	3.70643	2.25594	4.82538	1.5272	1.5033	3.45	3.9449096278761417	4.6914
9216	4.19858	3.91515	5.06067	4.46357	3.95245	3.55404	1.2527	3.57903	2.92947	4.28877	5.17281	8.60179	3.84549	2.41073	6.76188	4.55112	3.31802	1.67764	4.62493	5.98353	2.68916	3.26592	3.85808	2.53406	3.05614	3.45261	3.97258	8.46518	5.6288685944746701	5.69283	4.41902	5.70862	4.51482	2.3712	2.70564	4.69554	1.25697	3.6832	5.53636	10.5553	5.5448	5.28531	2.61114	4.90221	1.65749	1.33209	4.00328	3.5899736265222377	5.13354
9223	4.57956	4.22196	4.84152	3.3637	4.63032	3.24409	1.80546	3.98348	3.45644	4.67932	5.23542	8.33545	4.66549	2.88589	7.28677	4.88862	3.48432	2.98044	5.19552	6.70344	3.42188	4.37675	4.12311	3.05285	3.65478	4.37289	3.89103	8.30817	5.7694650007898707	5.1551	6.72473	5.28776	5.00863	2.12541	1.87088	5.84285	1.77475	4.02135	5.99555	10.6707	5.7655	5.31644	3.8117	4.79029	1.83314	3.33876	3.62773	5.7907867076493389	4.76736
9236	4.97735	3.17074	4.94481	2.69292	4.76136	3.61616	1.46511	4.21964	3.77437	4.21399	5.45393	9.52587	4.86881	2.98104	7.1684	4.60772	3.51205	2.98792	4.57462	6.76685	3.60484	3.61485	5.34743	2.77952	3.09762	4.19896	5.34042	8.27834	6.297386367937972	6.73149	4.91561	5.50395	4.58975	#NULL!	1.61759	4.65771	1.70593	4.37372	6.12053	10.3664	6.60858	5.02001	3.29396	5.25376	2.94807	1.74754	4.38216	2.6296595948057395	4.71624
9239	4.38344	3.79544	5.46385	3.32034	4.6826	2.76228	1.19767	3.27377	2.98356	4.44683	4.47487	8.84843	4.01842	2.34783	7.69915	4.40284	3.37738	1.60435	4.50748	5.86346	2.83488	3.06381	4.20586	2.43115	3.51328	4.09656	4.46118	8.29982	5.9637046304163706	6.29102	4.27178	5.40548	3.88567	2.21982	2.40744	5.1984	1.01612	4.07123	5.73103	10.7426	5.91942	5.15483	2.60428	4.76098	2.96931	1.27492	2.92448	3.4093322471723391	4.75005
9240	5.41407	3.84683	6.0756	3.76528	5.85688	3.05929	2.38163	6.07437	3.57328	5.20193	5.6633	9.00733	4.7795	3.36214	8.03898	5.00323	4.11467	2.46466	5.12157	6.7925	3.76323	4.53532	4.6325	3.30192	4.379	4.79776	5.34115	8.14954	4.8834501622028705	5.70953	4.79889	6.3867	5.68575	2.41003	2.53904	5.85544	2.13911	4.3569	6.45334	10.4567	6.60398	6.28223	5.6675	5.33835	2.99891	1.89254	3.31138	5.0055313596287405	5.85119
9246	4.85841	4.50064	5.5154	4.13136	4.80591	3.47863	2.01533	4.67629	3.56452	4.96089	5.13034	10.1512	5.26487	3.3656	7.89982	5.21835	3.85003	3.28543	5.60255	7.00359	3.85879	4.63509	5.6744	3.3136	3.67555	4.84812	6.28344	8.67842	7.0678917849499703	7.97383	4.15788	5.5727	4.49667	3.0572	2.5229	5.63874	2.13111	4.22863	6.63537	11.0231	6.89744	4.11372	3.58468	5.49203	2.32905	1.82739	4.03712	5.5217581211597402	5.09596
9274	5.15849	3.68043	5.11724	3.84131	5.24337	2.93129	2.06043	4.5389	3.65893	4.58186	6.82965	9.27768	4.84057	3.26287	7.38379	5.70243	4.0833	2.88033	4.69983	6.88177	3.64058	3.62023	4.63866	2.95814	3.50096	4.55786	4.60086	8.68095	5.5026417582143692	7.05972	5.14297	5.5029	6.37677	2.63561	1.89961	5.43671	2.02828	4.20665	6.40434	10.2675	6.76401	7.89146	#NULL!	6.21968	1.81682	2.6766	4.37943	4.5220617138110395	4.55808
9311	5.57678	4.65425	5.75391	3.97721	5.42168	4.64123	2.18629	4.98004	3.92914	4.9235	6.27539	9.60108	4.87881	3.34472	8.22897	5.23775	4.20147	2.59051	5.39029	7.09033	3.94452	3.84786	4.37075	2.76389	4.08624	4.77822	5.08014	8.69625	6.7395218152722709	4.89584	4.77713	6.47111	5.29663	1.51517	2.63914	4.83378	1.78028	4.86166	6.86768	10.8937	7.21054	6.55606	3.30695	5.33649	2.13702	2.3119	4.24667	3.767706506682289	5.04407
9334	5.19607	4.86441	6.11758	3.73255	5.05416	3.29898	2.13824	4.0698	3.24766	4.58395	5.75747	10.1512	4.97013	3.48601	7.29445	5.01017	3.84294	2.81913	5.63964	6.80971	3.70558	3.79951	4.7458	3.03975	3.36071	4.9639	5.35706	8.76947	7.8405688813474699	5.75006	4.58427	6.21409	4.89617	2.21197	2.6108	6.12714	1.57254	3.62266	6.43146	11.0124	6.46142	5.52514	4.18567	5.57743	3.76034	2.23293	3.63517	3.6127860760322892	4.89055
9342	4.70551	4.43781	5.30975	3.65776	4.66875	4.7796	1.643	4.31142	3.7536	4.48318	5.55368	9.82149	5.5721	2.99011	7.83789	5.30954	4.14693	2.40733	5.19987	6.56307	3.56117	3.85444	5.89186	3.02578	3.37434	4.06488	6.62613	8.91389	7.0047508645671206	5.06734	3.46983	5.3047	5.12011	1.9234	2.55006	6.61061	1.85854	4.61649	6.6494	10.5937	6.34541	4.89403	2.70537	5.87474	2.36542	0.917744	4.0447	3.5385392768018913	5.21356
9344	4.19412	5.0763	4.98405	3.25006	4.03451	3.42036	1.07708	2.95238	2.74786	4.01528	5.02201	9.73414	4.49138	2.71934	6.802	4.78565	3.28293	1.65267	5.09884	6.08845	2.5762	3.44744	3.76483	2.44004	2.63363	3.94569	4.76709	8.3008	6.9362731199670717	5.45311	4.00003	4.82247	3.97545	1.81139	1.62587	5.31712	1.23236	3.19175	5.60298	10.042	5.32707	4.41822	3.27626	4.44876	1.70066	2.13114	3.27964	3.3104250508842417	4.30254
9374	4.73584	4.2572	5.6461	3.85163	4.65887	4.23728	1.62968	4.38621	3.05225	4.55436	5.70443	9.62158	4.89915	2.90653	7.39235	5.02896	3.76057	2.24115	4.9242	6.48817	3.28649	3.85211	4.76237	2.7616	3.02859	4.79428	5.21528	8.50729	6.8931394620461708	6.4413	4.40896	6.14419	5.47921	2.02748	2.91825	4.7514	1.53545	4.20069	6.07092	10.7741	6.64633	5.88758	3.02505	4.74185	1.65772	1.21177	3.63546	3.2055808724492398	4.60481
9389	4.66922	3.44468	4.80516	3.00987	4.41294	3.52233	1.60938	4.00444	2.98042	4.28397	4.74322	9.28303	4.01976	2.55382	6.5503	4.65421	2.99319	2.10928	4.8395	6.17219	3.15274	3.08856	3.44034	2.31176	3.18168	3.98614	4.11614	8.19444	6.1807632674583708	6.31622	4.62223	6.01856	4.26649	#NULL!	2.21257	5.27927	1.03146	3.52315	6.25924	10.6346	5.40846	4.70923	4.3106	5.0183	2.43871	2.49078	3.41157	3.0453423796277428	4.33812
9404	4.85006	4.10862	4.77743	2.2993	4.66159	3.56035	1.44409	2.82757	3.11968	4.40546	5.65353	10.0139	4.90953	3.12543	7.49231	4.87304	4.34559	2.05064	4.84684	6.4553	3.11276	3.6479	4.74125	2.54385	2.88504	4.14777	5.40977	8.58732	6.0934991313145703	4.78464	4.7437	6.10121	4.99144	2.02006	1.88162	4.16131	1.36194	3.96221	5.87917	10.4465	6.55421	4.26201	3.02643	4.98096	1.68184	2.20907	3.95474	2.2864903724752428	4.90841
9406	5.11017	4.8764	5.28351	3.40777	4.92234	3.07674	2.3531	4.21971	3.60599	4.78673	5.55741	10.173	5.45216	3.46766	7.41298	5.13062	3.99201	3.47162	5.35867	7.3059	3.64633	3.98054	5.2666	3.0483	3.98248	4.50068	5.33784	8.77671	7.0415504221277914	5.75735	5.25742	5.53772	5.23462	2.36546	2.3756	5.07823	1.85171	4.36209	6.40653	10.8947	6.38238	3.6983	3.37846	5.70407	2.13455	2.15257	4.01429	2.3680538067722909	4.86427
9407	3.89656	3.85032	4.12895	2.69044	3.89021	3.5402	0.965885	3.35026	2.4661	4.07087	4.47492	8.64042	3.64294	1.85614	6.86789	4.35189	3.3026	1.17603	4.29484	5.64696	2.28928	2.71627	3.75612	1.96048	2.3735	3.11838	4.3148	7.7116	6.6915565200232701	6.64008	4.44868	4.91843	3.89964	1.76491	1.23962	3.6842	0.705012	3.54689	5.45485	9.65643	5.14093	4.15795	1.37595	4.44557	1.57916	1.42434	2.27787	2.1812448729323379	4.43748
9411	5.35955	4.15479	5.78636	3.96577	5.02159	3.20734	2.11548	3.88557	3.44108	4.7675	5.7609	10.7067	5.39924	3.57977	7.44769	5.43418	4.10366	3.10983	5.57026	6.97182	3.57744	4.29372	5.0108	3.19578	3.87881	4.85945	4.49106	9.20619	8.0180405479511485	6.93644	5.402	6.33151	5.3704	2.72048	2.52309	5.02627	1.58776	4.16799	6.96019	11.2182	6.4668	6.71221	3.90491	5.32331	3.37851	2.3639	4.99574	4.9317181076006396	5.08395
9424	3.57847	3.62964	4.35231	2.61342	3.66144	2.31169	1.20612	2.83906	2.45485	3.86473	4.86426	7.83082	3.79107	1.74287	6.93028	3.97417	3.06261	1.48804	3.8162	5.59115	2.79888	3.46973	4.69929	2.31009	2.73796	3.53031	4.7042	7.82145	5.3553083193634707	5.28132	3.46947	5.57188	3.58462	1.94389	1.002	4.62854	#NULL!	2.72729	5.86878	10.3724	5.56397	4.56473	2.51697	4.58061	0.691877	1.44084	2.23246	2.7159892270814407	3.23769
9435	4.31655	4.87697	5.00135	2.80421	4.40851	3.08594	1.51784	3.20472	2.64716	4.34941	4.54378	8.82794	4.7074	2.1984	6.7775	5.19795	3.47072	1.61135	4.8522	5.88724	2.81674	3.12962	4.15747	2.61697	3.2648	3.98752	3.75295	8.35388	5.1503319554556706	6.10041	5.05595	5.09891	3.82843	2.22193	2.14968	5.22273	1.1161	3.75559	6.10723	10.2365	5.93247	5.16232	5.10029	5.34859	1.3607	2.37476	3.64153	3.6064875219853367	4.30703
9441	4.62619	4.52812	5.07677	3.30832	4.2541	2.29408	1.30098	3.22976	3.37823	4.18045	5.09398	8.35899	4.17843	2.67418	6.7074	4.35116	3.45363	1.85105	3.8986	6.17688	3.18468	2.8605	4.82233	2.29375	2.93058	3.82094	5.07839	8.23079	7.2398336004544719	3.87497	3.30498	4.67371	4.94445	1.5578	1.01839	5.39885	1.1523	2.96966	5.91954	10.1712	5.24971	5.08096	2.68153	4.6948	4.46211	#NULL!	2.51342	2.6465840279514414	4.00234
9446	4.96639	4.56658	5.12775	3.32417	5.19358	4.10725	1.99639	4.36942	3.36616	4.5019	5.67051	9.01193	4.61354	2.91221	7.73364	4.63537	3.62139	1.77602	4.73113	6.42455	3.81791	3.76359	5.05764	2.6314	3.13921	3.91816	5.21802	8.76661	6.7480132090494704	5.64834	4.89702	6.01279	4.93836	2.14076	2.24621	5.69485	1.84964	4.14877	6.18092	10.8171	6.65477	6.61934	3.26498	5.24011	1.8236	1.74265	3.81956	3.2738112150136396	4.39341
9447	4.47295	4.18596	5.20432	2.83928	4.57027	2.38859	1.41112	4.38776	3.02114	4.15557	5.28312	8.34099	4.93817	2.91265	6.63639	4.1327	3.5927	2.25688	5.12378	6.6332	3.4077	3.68287	4.82828	2.62826	3.0838	3.35847	5.44292	7.84753	6.7759073440287692	5.71177	5.16981	5.24395	4.96948	1.86828	1.95464	5.10553	1.95491	3.81847	5.91267	9.75978	5.68868	4.19601	3.54944	4.63846	1.66875	2.61185	3.88577	3.0919409441696417	4.44289
9455	4.30119	3.90962	5.14493	3.5209	4.48684	3.24265	1.47019	3.82768	3.14544	4.2478	4.94143	8.42305	3.88625	2.318	7.1145	4.77617	3.37632	1.95558	4.35117	6.17659	3.30305	3.75955	5.17077	2.37925	3.21717	3.81147	4.04952	8.52176	4.3357243943807697	5.68856	4.5351	5.66106	4.24192	1.6025	1.53561	4.43619	1.57083	4.18313	5.80999	10.3037	5.66944	5.35154	3.89455	5.1241	0.859753	2.41058	3.39693	3.1279881908062399	4.30643
9457	3.70087	3.98513	5.23585	3.53994	4.0065	2.64814	0.854159	3.06131	2.43027	3.80287	4.78754	8.18015	3.49421	1.98878	6.268	4.15186	3.10322	1.55664	3.06443	5.74014	2.7307	3.26257	3.98541	2.3105	2.69066	3.76691	4.06367	7.91953	4.9056779947322715	5.6213	3.84435	5.08076	3.45805	#NULL!	1.09218	4.47188	1.25757	4.07893	5.82754	10.5805	5.10665	5.04508	2.85331	4.69503	0.894721	#NULL!	2.20569	4.2306269051692418	4.41492
9461	3.76523	4.01218	4.86913	2.734	4.09517	2.5216	1.23569	3.4791	2.82649	4.23622	4.62098	8.82335	3.46901	2.11506	6.9177	4.17651	2.93958	1.34346	4.58003	5.31221	2.6275	2.94116	3.80712	2.16957	3.43355	3.7968	3.77386	8.13302	5.4338090753860717	5.29198	3.00322	5.57221	4.10765	2.3269	1.20093	2.77908	1.06574	3.35156	5.33082	10.5796	4.70682	3.97756	3.88735	5.09913	3.2037	#NULL!	2.98882	3.3749688802350417	4.49703
9463	5.23127	4.75209	5.4483	4.39215	5.10591	3.51171	1.87669	4.22387	4.06648	5.04313	6.10774	10.7541	5.67129	3.35892	7.24554	5.11275	3.99463	2.26758	5.86246	6.75563	3.61579	4.09747	4.88469	3.2613	3.66606	4.80022	5.42255	8.89358	7.6759049668304717	7.80819	4.63791	6.11512	5.02634	2.3856	3.53434	5.59205	2.3897	4.98315	6.69854	10.7116	7.21726	6.69897	5.32007	5.30057	2.74966	2.73792	4.05054	3.9427444245206389	4.85447
9464	4.19418	3.96651	4.58992	3.35059	4.04027	2.51473	1.19833	3.31533	2.47905	3.90792	4.76486	9.22876	3.4801	2.31832	6.66205	4.54325	3.12721	1.8791	4.10111	5.85051	2.63875	2.9046	4.62053	2.29244	2.47128	3.51225	4.48041	8.22776	6.0367278090623691	4.92911	4.09464	4.94403	3.74238	#NULL!	1.77283	4.53827	1.15447	3.45613	5.8504	10.5903	5.83925	3.91999	2.46675	4.69186	1.52823	#NULL!	3.70627	3.5302024409650401	4.19868
9473	4.09464	4.41714	5.56039	2.59158	4.02994	2.23904	1.23062	3.39558	2.81168	3.8802	4.89251	8.75363	3.8683	2.429	6.59418	4.26134	3.12916	1.81028	4.65103	6.21617	2.67926	3.00633	4.5541	1.93788	2.5556	3.74951	3.71453	8.30765	6.5007314682926713	7.43664	5.25182	5.43719	3.64983	2.42526	1.7295	5.43735	#NULL!	3.15273	5.58181	10.1159	5.69059	3.85308	2.73073	4.94756	0.899256	2.2254	2.1907	3.0977872932874431	4.49365
9475	5.48302	4.73479	5.87824	3.48492	5.28566	2.82228	1.92935	4.45192	3.68689	4.86637	6.14267	10.4924	5.54659	3.04341	8.05344	5.53176	3.85275	2.35593	5.2785	7.24351	3.7334	4.09655	5.15116	3.11621	3.25231	4.53319	5.51754	8.0854	6.8132342035612607	6.34236	4.88451	6.14277	6.43725	2.13684	1.66074	6.71181	2.43732	4.19095	6.56342	11.1342	6.23893	5.8722	4.47459	5.44645	2.93732	4.25794	4.09188	3.59189479233584	4.84276
9480	4.2101	4.77932	5.35344	2.80476	4.38472	3.07795	1.64003	3.29961	3.03811	3.98412	4.44086	8.65277	3.5163	2.58846	6.59547	4.44479	3.34146	2.5389	5.13029	6.25105	3.19834	3.61784	4.59001	2.94858	2.81125	3.84288	4.07566	8.13197	5.0296893120065684	5.86924	3.88926	5.47702	4.12617	1.79927	2.09626	5.61384	1.62654	3.04318	6.03833	10.8802	5.86909	5.13763	2.09447	4.57572	1.57436	1.19735	3.01502	2.3199497953059418	4.14977
9483	5.37333	5.14349	6.53276	3.46835	5.38854	4.85431	2.27548	4.40878	3.66036	5.38676	5.93762	10.2537	5.89759	3.5595	8.29374	5.59627	4.30282	3.1916	6.01717	7.04049	4.22908	4.28539	4.79064	3.79976	4.17373	4.92404	5.24774	9.4445	7.5905010882709503	5.85761	4.75331	6.10546	5.36374	3.04398	3.36537	6.99868	2.44951	4.6	7.33275	11.6971	6.92879	5.54469	4.36746	6.15395	3.24411	3.02469	4.76025	5.3989835854060395	5.50306
9484	4.25872	3.6516	5.02256	3.13641	4.11211	1.6191	1.40558	3.62307	2.97012	4.30102	4.70737	8.61132	4.23822	2.47155	6.7147	4.70062	3.5212	2.37727	4.4328	6.17992	2.98296	3.37647	4.38487	2.62515	3.10472	4.01958	3.99984	8.36183	4.7242046243655711	6.16999	4.39651	4.32854	4.38835	2.00729	1.69425	4.62154	1.44928	3.20746	5.84007	10.0238	5.98879	4.76291	2.4482	4.64625	1.94567	1.62293	3.62278	2.5751476722201425	4.44367
9489	3.97299	3.7382	4.84044	3.40192	3.736	2.30952	1.19995	3.68786	2.69473	4.09592	4.86054	8.34772	4.17015	2.43101	6.8408	4.36512	3.48601	2.37188	4.75648	6.26767	2.82651	3.53833	3.90458	2.58717	2.80623	3.72133	3.77405	8.42376	5.8374703486120714	5.93138	3.1068	4.43785	3.89305	#NULL!	1.41542	6.77207	1.45157	3.26981	5.87523	10.7661	5.58939	5.19024	3.06643	4.89095	1.34839	2.29584	3.58321	1.986011444040541	4.20669
9490	5.29207	4.89128	5.59007	4.10992	5.58219	3.76416	2.31227	4.51215	3.78571	4.71022	6.07713	9.95382	5.63221	3.32853	7.55107	5.12277	4.05337	2.89623	4.94866	7.3508	3.77687	3.93913	6.1835	2.74751	3.50571	4.61958	5.23981	8.85868	6.5642019649203212	5.9476	6.09825	5.69575	5.63183	1.99884	2.59929	6.2863	1.96191	4.43273	6.38922	12.2806	7.79589	5.73399	5.132	5.46828	4.00685	1.97252	3.578	3.8042784905816904	3.4399
9500	4.71018	4.3113	5.48642	3.66737	4.39204	3.1861	1.43973	3.8497	2.83633	4.49172	5.28527	9.6865	4.65586	2.97743	7.52591	4.82825	3.6041	1.61339	4.74709	6.4858	3.37366	3.91589	4.61643	2.76931	3.47504	4.45707	4.58244	8.72561	6.6677717803701197	4.12347	4.40583	5.85471	4.00546	#NULL!	1.02256	5.31165	1.13595	3.59601	6.39509	10.7357	5.72503	5.54444	4.30896	5.32953	1.95472	#NULL!	3.49512	3.1810895911340418	4.70133
9506	3.72584	3.65656	4.65227	2.90383	3.5037	1.89703	#NULL!	2.93751	2.60866	4.10015	4.92848	8.57462	3.60649	2.11828	6.59214	3.93675	3.12073	1.22485	4.72966	6.08922	2.572	3.11161	4.89954	2.26197	2.48653	3.58162	4.99354	7.75272	6.1655603847015721	5.30767	4.15568	4.65071	3.59874	#NULL!	1.33004	5.47397	1.21896	3.49573	5.24934	10.0396	5.51242	3.6547	4.08536	4.41982	1.67024	#NULL!	3.55428	4.5461298987918397	3.90538
9516	4.24218	3.80036	4.44055	2.7753	4.02563	3.14063	1.27947	3.04597	2.55599	4.07345	4.6919	9.10574	3.47893	1.84615	6.39701	4.3571	3.09897	1.87439	4.75132	5.61843	2.58756	2.99378	4.23303	2.39508	2.73278	3.98445	3.48277	8.2708	6.9468826209142707	4.71824	4.13873	4.87955	3.85145	1.76504	1.64766	4.37509	0.97423	3.31082	5.70244	10.0444	5.48247	5.0729	1.53021	4.5195	1.20154	1.77345	4.35695	2.5321528950416394	4.39349
9519	4.65261	3.54961	5.58445	3.78118	4.62934	2.90566	1.87063	3.92326	3.11656	4.79925	5.12601	10.0808	4.10193	2.09861	7.38573	4.88975	3.31273	2.36631	5.1438	6.17655	3.38397	3.66358	4.80839	3.08029	3.55344	4.28107	4.16629	8.2263	5.5420399109630685	6.0304	5.26441	5.8326	4.51602	2.13793	3.33963	5.15839	1.47054	4.11192	6.2098	10.7274	5.39889	7.19518	4.69734	5.4696	1.66448	2.70422	2.66679	4.670759259534039	4.81147
9520	4.97563	5.20187	5.72198	3.78758	4.37698	3.36643	1.84956	4.0553	3.33117	4.73422	5.4387	10.8101	5.27193	2.76321	7.07777	4.70354	4.06536	2.69281	5.49632	6.81634	3.25672	3.92573	4.27356	2.93998	3.31103	5.82559	4.90573	9.07512	6.9486229644664608	4.20196	4.1119	6.6409	4.54175	2.46598	2.26701	5.86093	1.60264	4.14522	6.36577	11.0032	6.15106	4.97936	3.20911	5.35497	2.11516	2.91617	3.43264	3.3738542852750899	4.68443
9521	5.21772	4.9045	6.17372	3.94504	5.0547	3.55191	1.96336	4.64996	3.65934	5.01875	5.80231	10.3252	5.02442	3.09853	7.26685	5.39987	4.06982	2.84316	4.96322	6.67605	3.55461	4.12462	4.84822	3.46275	3.73649	4.88405	5.41057	8.96317	8.2039059018979508	3.96418	5.35361	6.70435	5.86698	2.68843	2.32107	5.2512	1.98539	4.30461	6.62676	11.0273	6.76384	5.87313	2.55743	5.56194	2.39494	2.4296	3.56034	2.9165394308316901	4.79306
9525	4.23862	4.74201	4.78302	3.08743	4.0999	3.97466	1.14444	3.44001	3.03471	3.9649	4.67479	9.03316	3.80419	2.76693	7.05896	4.68449	3.13191	1.7898	4.19288	5.52737	2.73443	3.02154	4.19261	2.03899	2.8492	4.7439	3.2653	8.14664	7.086926963326861	5.57869	2.91154	5.18482	4.06702	1.54507	1.60265	4.43675	1.13283	3.3731	6.06127	9.95413	4.88115	5.20393	2.91252	5.12474	1.36017	3.29297	3.11536	3.7690183499190391	4.2314
9530	4.48635	4.07185	4.92981	3.32696	4.27373	2.58296	1.48673	3.70031	2.81338	4.17484	5.10279	10.4576	3.7932	2.29056	6.67328	4.52809	3.21797	2.21813	5.00818	6.49859	3.06119	3.04763	4.09775	2.36271	2.91115	4.06515	4.29323	8.27324	7.0690256175109711	4.08082	4.29802	5.11483	4.14316	2.42195	1.40597	4.6657	0.960731	3.57596	5.53169	9.71382	5.66401	3.37345	2.86484	4.86828	0.816855	1.30811	3.10632	3.0439774830919402	4.07543
9531	5.01565	4.94167	5.58337	4.24941	5.00402	3.68315	1.92261	4.53923	3.99787	4.80879	5.39997	10.4785	4.91408	3.35995	7.33398	5.14126	3.72205	2.81006	5.56252	6.74072	3.5144	3.67687	4.23635	3.06367	4.19779	4.73556	4.84264	8.5318	7.4599470711897693	5.12253	3.97146	6.20027	5.09621	2.78709	2.53298	5.4362	1.55143	4.2241	6.36695	11.3947	6.53829	4.56149	4.44992	4.99867	4.52761	2.61069	4.64306	3.9343362581461396	4.88409
9534	4.88081	5.49268	5.93797	4.42381	4.75015	3.67753	1.80243	3.69561	3.51015	4.49032	4.91701	10.2863	5.10143	2.87816	7.90744	5.22179	3.60209	2.0407	5.27642	6.42957	3.58972	3.95858	4.73426	2.55605	3.34724	4.43187	5.91388	8.71477	7.1915956065823705	7.29637	4.48506	5.41593	5.17198	2.31211	2.14977	6.0288	1.67083	4.23361	6.32966	10.6419	5.80778	5.0171	2.88816	5.34831	2.92419	3.29274	3.20666	2.5351707103312404	4.36676
9537	4.97356	3.21121	4.80142	3.22954	4.97004	3.21283	1.84276	4.69214	3.47526	4.59092	5.57988	9.00215	4.7204	2.29681	6.71992	4.9445	3.53662	3.27669	4.40393	6.74804	3.81406	3.13408	4.66554	2.08425	3.45933	4.52502	4.64006	8.30332	4.6206241131258698	4.31343	4.74074	6.42482	4.74703	1.77292	1.19069	5.28812	1.31164	3.6611	6.47022	11.1089	6.83772	6.2938	2.83198	5.2686	2.13353	1.21429	3.1302	5.4871548547831406	4.34599
9546	4.00599	3.77418	4.93898	3.6477	4.4447	3.21797	1.47064	4.26703	3.08743	4.29391	5.24848	8.88891	4.06362	2.11908	7.34712	4.63046	3.30492	2.85172	4.51135	6.41234	3.2119	4.08434	4.83146	2.67863	3.19688	4.31857	4.21268	8.48391	5.3392750234318695	5.37335	4.69809	5.79527	4.29266	#NULL!	1.96876	5.27875	1.20756	3.32965	5.67821	10.8441	5.9894	5.33484	4.43134	4.75022	1.66082	2.04019	3.19021	3.6275349899990386	4.681
9547	4.87624	5.30014	5.69086	2.90108	4.67145	3.94934	1.58192	3.37535	3.33332	4.68587	5.01708	9.81986	4.92999	3.00189	7.48563	4.69064	3.16239	2.38977	4.95817	6.48509	3.07248	4.20545	4.79188	2.80349	3.38072	3.93252	5.46852	8.69118	Excluded	4.90471	4.70298	5.71269	4.28999	2.01018	2.13989	5.90822	1.54513	4.45692	6.30181	9.88577	5.72512	4.27321	3.12694	5.07443	1.94666	1.88172	3.58768	2.6630177255280398	4.67638
9550	4.44501	3.16061	4.80391	2.80354	4.16376	2.68563	1.49298	3.71257	3.16953	4.15177	5.18468	8.27487	4.3185	2.59122	6.68508	4.31124	3.02331	2.60693	4.21149	6.39388	3.02883	3.47319	4.92836	2.56899	2.80028	3.97444	4.21357	8.37141	5.7346882549407709	5.80541	3.55928	5.18425	4.34835	#NULL!	1.07707	4.52732	1.10148	3.43654	5.91996	9.99133	5.8719	4.18641	2.82339	5.04749	3.12928	1.85192	3.65081	2.2753889454565921	4.38353
9557	4.49397	3.74013	5.53373	3.9966	4.74489	3.86238	1.68536	4.1935	3.29113	4.33781	5.35123	8.94847	4.81903	2.55565	7.44066	4.67241	3.36706	1.94977	4.82867	6.78811	3.78931	4.21274	5.14626	2.55791	3.28715	4.25364	5.37259	8.38991	5.9233135105180699	5.91265	6.78153	6.1847	5.34014	2.64275	2.01698	6.58265	1.77227	4.35999	6.01355	10.5186	6.6566	5.43325	3.72352	4.10221	1.9913	2.86142	4.42671	5.5340721058435385	4.71083
9560	4.77978	3.64893	5.1954	2.81109	4.93998	2.30874	1.88859	4.63326	2.88742	4.43669	5.00735	8.82641	4.26018	2.3257	7.32948	4.64939	3.35608	2.57468	4.98517	6.78721	3.58823	3.509	4.75486	2.31627	3.60184	4.18238	4.41465	8.42171	5.0555927455543701	7.21629	4.90188	6.18158	4.21811	1.75433	1.83557	5.40271	1.28819	4.36758	5.91279	10.6982	6.05866	5.1612	3.73897	5.20696	2.33269	3.14405	3.89417	3.8062619472022416	4.77261
9561	4.49655	4.37331	5.42598	3.54792	4.73226	4.4521	1.75468	3.89	3.08563	4.46042	5.28505	9.19562	4.51567	2.60187	7.17659	5.05038	3.42595	2.91491	4.81063	6.60521	3.37603	3.2887	5.34261	2.61607	2.80664	4.50926	4.91209	8.69704	6.369699392055872	6.47317	4.75757	5.56123	4.78191	2.25386	2.38747	5.31113	1.40358	4.20955	6.32548	10.6699	6.70286	4.20794	3.06195	5.34726	3.02863	1.69339	4.59638	3.5562714522305403	4.31547
9563	5.02222	4.34185	4.67986	5.36282	5.25567	4.05	2.09486	4.4734	3.10089	4.80785	5.98877	9.46859	4.81145	3.24424	7.16668	5.41866	3.61371	2.87924	4.8651	6.5432	3.62871	3.78094	4.67656	2.73353	3.33709	4.22992	4.23703	8.69445	5.3403832397930708	5.52215	4.01396	6.0859	5.00588	2.7737	2.18291	5.66497	1.99696	3.9454	6.32007	11.0851	6.64058	5.63909	4.41743	5.51144	2.21557	4.24671	4.38393	5.3932430112574394	4.71074
9572	7.74228	4.62431	5.6516	6.17412	4.59727	4.34193	1.64529	3.3349	3.13	4.25088	5.24034	11.9992	7.33113	3.16456	7.82055	5.72841	3.67017	1.61319	6.95781	7.55133	3.89859	3.069	4.91676	2.30069	3.53122	5.83757	5.45609	8.83356	Excluded	4.72084	3.59333	5.42163	4.704	1.73232	1.98347	4.49059	0.879871	3.94538	5.90737	11.6964	7.11321	5.04343	4.29889	5.29674	4.92085	1.62868	2.60952	2.925463367880742	4.28816
9577	4.62185	5.04442	5.77376	3.19927	4.95789	2.04675	1.50677	5.11925	3.10276	4.74564	5.92598	8.77005	4.79592	2.78785	7.72962	4.79996	3.30295	2.34655	5.27628	6.68869	3.33037	4.11809	4.7052	3.08196	3.58258	4.77632	5.21117	8.83828	5.9410151576120702	6.45293	3.82084	5.00203	4.70732	1.71969	1.74326	5.28929	1.50495	4.05826	5.77582	11.1945	6.15471	6.69453	4.37444	5.50037	2.22471	1.78321	3.67293	4.5702285357453398	4.75183
9579	3.84524	3.77093	5.05529	3.17224	4.01975	2.45236	1.19536	3.82001	3.03176	4.2659	4.70227	8.67191	5.12858	2.26387	7.1018	4.40958	3.11937	1.91931	4.65667	6.36956	3.26382	4.09898	4.76021	2.53794	2.95553	3.78892	4.43116	8.0911	5.8534588957261713	4.8312	3.71493	5.54494	3.99364	2.25022	1.32794	5.92554	1.65118	3.52118	5.47354	10.1422	5.95166	4.58117	3.87746	5.27581	2.58044	0.904722	3.34234	5.2926401498781406	4.63536
9584	5.49497	5.97317	6.02815	4.05572	5.39728	3.36884	2.1532	4.78906	4.02633	4.96511	5.75441	10.6218	5.45398	3.34404	7.9844	4.77574	4.31968	3.0437	6.13955	7.10337	4.24557	4.4119	5.30405	3.00848	3.80293	4.78514	5.75353	8.86354	7.6379011264365593	5.90186	5.35784	5.53053	5.94731	2.27205	2.6815	6.40163	1.87526	4.9575	6.47059	10.9189	7.36074	5.85399	4.17993	5.85361	2.8206	2.79831	4.24622	2.7645738534300892	5.30654
9586	4.42072	3.77915	4.98356	3.06582	4.07997	2.21729	1.40173	3.4391	3.00824	4.52201	4.84268	9.38324	3.53803	2.23173	6.71587	4.56739	3.3422	1.95362	4.84699	6.30261	3.04493	3.71411	3.57375	3.21554	2.83467	4.17039	4.05895	7.89497	6.4834969262716307	4.0862	4.06701	5.98305	3.80838	#NULL!	1.595	5.64719	1.23736	3.00295	6.15133	10.3288	5.25816	5.40793	2.43384	4.82905	2.39477	2.03845	2.77941	4.9597237698903403	4.82967
9590	4.50069	4.74445	5.69498	2.73824	4.40259	3.19794	1.51845	3.70461	2.62521	4.38721	4.73235	9.63048	4.587	2.56151	6.98056	4.72948	3.36823	1.93719	4.97057	6.28002	2.99503	3.43725	4.6865	2.39262	2.92568	4.14907	5.8343	8.7118	7.1185312971776709	6.99046	4.31122	5.53047	4.18427	2.33238	1.9504	4.56973	1.57332	3.97637	6.11102	11.1729	6.43354	4.12388	1.65383	4.60503	1.13814	3.25458	3.02388	4.7380509371699393	4.55446
9594	4.77024	4.48414	5.53877	3.8178	4.66922	3.2698	1.37693	3.31801	2.91857	4.21489	4.73858	10.1712	4.30168	2.10909	7.40469	4.35111	3.45148	2.15952	5.48782	6.46144	3.24826	3.33892	4.69083	2.36552	3.34054	4.14122	4.73825	8.54179	7.2213037140439793	4.61939	4.80971	5.63572	4.14954	2.54402	2.07978	5.26973	1.53712	3.97119	5.62823	10.642	6.11206	2.23444	2.90069	4.6327	2.22844	1.54536	3.13218	1.1832576815970397	4.44329
9599	4.81948	3.17299	5.01367	3.21905	4.37457	2.07999	1.51394	3.76435	2.57107	3.91457	4.80814	9.70118	4.06829	2.30398	5.78636	4.17837	3.10507	1.85336	4.67975	5.54513	3.08755	2.74167	4.3804	1.97762	2.68094	3.58002	3.65552	7.74097	6.0121589837816716	6.24341	4.11015	5.46189	4.16647	1.68592	1.8891	4.17988	0.868075	3.44651	5.93462	9.49289	5.65427	5.55718	4.29719	4.79158	3.43247	2.39372	3.10859	3.3681629340643426	3.78757
9606	5.10854	4.33153	5.50699	3.77677	5.01722	3.2385	1.75441	4.62758	3.41509	4.67888	6.64606	9.18012	5.71978	2.97685	7.66208	4.96534	4.02989	2.26135	4.93461	7.24656	3.47012	3.57908	4.78308	2.50218	3.35876	4.36976	5.64838	8.77579	5.9352211854880705	6.72732	4.54059	5.53639	6.10518	2.00556	2.38135	5.4511	1.67589	4.27303	6.3589	11.2523	7.17651	7.13065	4.59774	5.6747	2.60542	2.04572	5.2854	5.0517792707110392	4.58171
9607	4.66231	3.37596	5.06646	3.46622	4.4018	3.40809	1.84993	3.72064	3.5845	4.38969	5.82381	9.42495	5.1183	2.99402	6.8384	4.84711	3.55208	2.51834	5.43245	6.5951	3.30407	3.94571	5.18191	3.03129	3.37039	4.41624	4.83163	8.42017	6.4491207319009698	7.16241	3.44362	4.98943	4.37071	#NULL!	1.97158	5.04068	1.96493	3.72938	6.00765	10.6713	6.13018	5.64171	3.90564	4.79472	1.56399	2.15697	2.78956	3.7016879183462383	4.62748
9609	4.59454	3.93609	4.84024	3.65089	4.32567	2.11475	1.77567	3.57923	2.1498	4.18176	5.3283	9.44787	4.5066	2.56355	6.62085	4.74876	3.08109	2.92374	4.55225	6.51764	3.02621	3.09571	4.73911	2.27821	2.81173	3.56868	4.87795	8.25303	6.2229097765516697	5.31212	3.90368	5.62946	4.78609	2.04916	2.54751	3.98046	1.49883	3.3577	5.66047	10.8459	6.06402	3.54016	1.93745	4.97952	0.730301	1.66023	3.84128	3.4424704797468419	4.28185
9625	3.72365	3.61179	4.59498	3.03431	3.79421	2.74625	1.03582	3.3731	2.15162	3.62515	4.29528	8.57652	3.46798	1.84777	6.80046	3.80989	2.8431	1.83196	4.34095	5.70709	2.53864	2.77251	3.85466	1.61156	2.13267	3.62024	4.80639	7.75663	7.0654853183786726	3.73777	4.36526	5.11458	3.62151	1.87715	2.07355	4.23047	0.882803	3.29154	5.40422	10.2641	4.97373	2.56907	2.03318	4.23309	1.53349	0.853561	2.88257	3.9355976755991393	4.27903
9628	5.17757	5.17692	5.59886	4.42201	5.4218	4.49832	1.86217	4.77041	3.91301	5.00198	6.20061	9.43336	5.42312	3.22631	8.06252	5.59249	4.03876	3.65744	5.29997	6.87491	3.82364	3.82965	5.41445	2.82646	3.39612	4.96407	5.24827	9.15372	6.3264070597105695	7.1564	4.62634	6.45469	5.38593	2.46457	3.34692	6.09503	2.06723	4.95504	6.61398	10.9425	7.22828	4.21239	5.53958	5.7484	1.97106	3.62741	4.79694	3.7285114103056407	5.15383
9635	4.92925	4.13005	4.99919	3.41036	5.16772	3.31856	1.93408	4.14439	3.0918	4.12465	5.65694	8.76035	4.95153	2.9008	6.78419	4.91665	3.6292	2.13617	4.37771	6.39275	3.40684	2.95659	4.1152	2.01912	2.87972	4.66943	5.11776	8.39144	6.1434544688984714	4.93618	5.0334	6.27777	5.18429	2.2211	2.13197	5.20216	1.32084	4.153	6.13855	10.4468	6.88907	4.95532	3.58621	5.1475	1.94211	2.4912	4.19083	5.9591737666898386	4.35447
9639	4.98152	3.51959	5.76505	3.85957	4.74269	3.01331	1.63706	4.29562	3.07221	4.65343	5.14874	10.4726	4.87988	3.18209	7.48468	5.76652	3.90947	1.79186	5.40735	6.90184	3.14404	3.69751	4.67268	3.36418	3.90862	4.53929	5.44191	8.78852	Excluded	5.32616	5.64739	5.81138	4.64876	2.71455	1.97492	5.57846	1.15639	4.16291	6.41799	11.1392	6.44273	5.79552	3.30535	5.47591	3.03498	2.11816	3.37071	3.2789974152518409	5.11997
9641	4.54588	3.36292	4.87169	3.43686	4.21268	3.24197	1.31846	3.57474	3.09419	4.16055	5.43895	9.4406	3.71834	2.49019	6.87671	4.42799	3.17195	2.14351	4.29309	6.33619	3.08734	3.12861	4.7632	2.46074	2.27582	3.66409	4.71626	7.97082	7.1214992200172302	4.44371	4.81921	5.34033	5.10204	1.68784	1.49323	5.04225	1.20646	3.76214	5.97458	10.2848	5.97554	5.10998	2.0346	5.11007	6.62338	0.922123	3.77518	3.0499755665827402	4.11085
9643	5.85372	4.77209	5.88071	3.6128	6.05798	3.42909	2.56443	4.63434	3.74616	4.86485	6.81223	9.17778	6.16538	3.31013	7.60523	5.32113	3.95966	4.12472	5.21197	7.53675	4.48982	4.62456	5.07381	2.73906	3.66922	4.87556	6.2761	8.39376	5.7083306300265706	4.47607	5.22781	6.25733	6.47083	2.98812	2.5037	6.88325	2.75836	4.55242	7.06641	11.045	7.72999	6.22134	4.87167	5.84089	2.29116	2.41614	4.92938	3.9789786219276428	4.94313
9644	5.47282	4.18804	6.18265	4.25804	6.00069	3.63209	2.64044	4.87421	4.18459	5.28395	5.58556	8.90536	5.20354	3.31396	8.57805	5.11077	4.39236	2.74269	4.40962	7.46195	4.39645	4.89021	4.93644	3.596	4.04285	4.61013	4.5651	8.45853	5.3973626183782706	8.75537	5.6544	6.2654	6.06898	2.91904	2.7961	5.02022	3.16992	4.26077	6.90779	11.0713	6.75583	7.03252	3.52191	5.49573	2.45866	2.77845	3.95392	6.8294037884240906	5.83388
9648	4.4404	5.26653	5.22789	4.02271	4.41432	2.1246	1.61456	3.36086	2.85384	4.65745	5.02941	8.47502	4.21205	2.35446	6.868	4.98085	3.26082	2.43483	4.36827	6.38319	3.13422	3.49856	4.61755	2.89918	3.04286	4.13022	5.19497	8.33858	5.2505681355405711	4.34262	5.14188	5.99838	4.15276	1.65445	2.11527	5.33264	1.48332	4.04891	6.11713	10.4606	6.19017	5.89579	2.84665	4.61433	2.3698	1.36352	3.57425	2.4571718346574376	4.59889
9649	3.93123	4.43205	4.99268	2.49786	3.67794	2.6785	1.34941	2.75795	2.80668	3.98208	4.18799	9.33946	3.81505	2.16633	6.77156	4.10088	2.85868	1.59278	4.33314	5.74429	2.45605	3.14287	3.18977	2.34176	3.34151	3.77825	4.2003	7.97815	6.3064141433821712	4.93475	3.67462	4.87383	3.64772	1.73499	1.16042	5.09235	0.842128	3.47654	5.61313	10.0653	4.82527	4.42632	1.2361	5.14168	1.92011	2.06094	2.78997	3.2858997305633406	4.27091
9652	4.17622	3.40211	4.43939	3.09285	3.89886	2.00227	1.33451	3.56163	2.51361	4.09849	4.59589	8.72336	3.65027	2.26316	6.66045	3.90212	2.76278	2.17079	4.31455	5.87112	2.98189	2.60145	3.62715	2.06533	2.53655	3.75113	3.10923	7.69515	5.6139907113409704	4.18333	3.54743	5.93759	3.83975	2.18549	1.64852	5.25261	0.939593	2.49289	5.54497	9.54827	5.40805	4.36331	2.99442	5.18365	0.902491	1.04491	3.50613	4.0570639024147397	4.01089
9653	4.46108	3.21011	4.84812	2.32165	4.05824	2.96194	1.42744	3.08112	3.25216	4.42625	5.24602	9.36442	3.90907	3.00848	6.63747	4.53219	3.57687	1.96586	5.11693	5.95185	3.19749	3.6257	5.09804	2.98907	3.08077	4.27737	3.63954	8.59086	6.2476033016209689	3.9645	4.31154	6.2293	3.97574	1.65661	2.0381	4.96456	1.41035	3.93344	5.68536	10.6049	6.23389	4.12192	1.81976	5.1038	1.88265	1.77606	3.12662	4.8009616442832401	4.79621
9654	4.24859	3.05894	5.19557	3.2806	3.79495	3.84811	1.58442	3.52234	2.94634	4.266	5.3398	9.03272	#NULL!	3.22791	6.23151	4.72472	3.2391	2.05458	4.94506	6.13775	3.05866	3.67802	4.2274	2.43011	2.86648	3.52708	3.8369	8.3015	6.8601740340910711	6.38631	3.58496	4.84603	4.50556	1.7876	2.20025	4.95752	1.58735	3.94041	6.03382	10.1281	6.23349	5.70919	#NULL!	4.69672	2.22056	1.93292	2.96712	6.0385091566768381	4.43538
9659	5.03323	4.34964	5.43971	3.20537	5.0095	2.54993	1.83377	4.07023	3.17009	4.94671	5.82669	9.42584	4.96143	2.61987	7.62495	5.41274	3.72936	2.74195	5.16583	6.71953	3.5204	3.45908	4.88039	2.63906	3.64297	4.59046	5.42351	8.72162	5.4871267604529708	4.28644	6.0674	5.45298	4.76637	2.25352	2.0168	6.16764	1.45871	4.30064	6.31875	10.7902	6.60169	5.27495	3.95127	5.21769	1.70756	#NULL!	2.94578	4.9028201648419412	4.87657
9662	4.17136	3.507	4.81323	3.10596	3.94643	1.24114	0.910193	3.32785	2.33583	4.02929	4.93224	7.43396	4.36094	2.39658	6.96256	4.35296	2.87197	1.9368	4.45429	5.75171	2.63018	2.86142	4.48829	2.4238	2.50035	2.83311	4.30732	7.7561	4.1312406820187713	4.59626	3.32779	4.2989	3.872	#NULL!	2.5417	5.06007	1.3481	4.09952	6.20062	10.1091	5.56809	5.70755	1.44748	4.73531	1.59978	1.6108	3.33522	3.8292914652699417	4.05447
9666	6.11553	5.28015	5.42539	3.96118	6.41628	3.13742	2.88004	4.78157	3.62103	5.02869	7.00336	9.05823	6.16035	4.28159	7.91129	5.52452	4.31064	4.49338	4.69795	7.90597	4.53401	3.92107	5.5984	2.74744	3.60646	5.05159	6.5218	8.59051	7.3791038860463702	6.54982	4.87932	6.68227	6.62684	2.14096	2.35609	6.50014	2.22778	3.76957	7.38578	11.1969	7.17548	7.35588	4.30594	5.49872	2.39931	3.0619	5.90969	3.9534118036798405	5.11529
9670	4.25546	4.70236	5.18076	3.27238	4.57742	1.91202	1.31828	3.4862	3.46191	4.05447	4.91048	8.61647	4.05559	2.7652	6.65029	4.45072	3.31156	2.4854	4.88539	6.56256	3.33308	3.66162	4.06674	2.71845	2.79515	4.08876	4.06987	7.91298	5.3803689164845698	5.00704	4.31043	5.27067	4.52786	2.02491	1.87764	5.53585	1.29358	3.93551	6.14893	10.7689	5.83213	6.06965	3.44041	5.15462	2.0499	1.12604	4.38142	2.9549291723515396	4.29172
9672	5.14214	4.04283	5.589	2.85679	5.23186	3.0194	1.70552	5.19362	2.80317	4.6243	5.69774	8.27053	5.05268	3.15714	7.28823	5.00407	3.32888	2.53717	4.36163	6.68035	3.35059	3.78476	5.15813	2.4534	3.31116	4.3348	5.77526	8.11677	5.3011110921396698	6.97243	4.95575	5.10517	5.38285	2.06971	1.67864	5.39499	1.46932	3.14944	5.74864	10.1331	6.16231	6.05009	6.12199	4.85165	3.24733	1.10252	2.93264	4.0673537112634381	4.32707
9675	5.0952	4.81605	5.92218	3.77367	5.38902	2.99646	2.16981	5.22581	4.04444	5.25067	5.65262	9.2048	4.93805	3.66	8.33751	5.37388	4.07246	2.35123	4.95347	6.78873	3.79904	4.27534	5.0144	3.04057	4.38663	5.33334	5.20046	9.17553	7.0153230972272711	5.03798	4.97898	5.35049	5.68249	3.21995	2.59941	5.74095	2.48706	4.53211	6.92064	11.2827	5.81095	6.54673	5.794	5.73034	1.88056	2.98261	3.7416	3.6356363876974389	5.1946
9678	4.27591	4.00864	4.81098	3.98962	3.93976	2.14169	1.39662	4.04834	2.64836	4.29555	4.60467	8.93293	4.24987	2.8469	6.7177	4.91354	3.27879	2.00751	4.54941	6.06593	2.89835	3.74282	4.89643	2.89101	3.47704	3.89627	4.60057	8.51918	6.3612302167971704	5.54549	4.49622	5.27531	3.88511	#NULL!	2.7211	5.09912	1.32164	3.86693	6.04866	10.0751	5.56986	4.58548	2.38883	5.06096	1.76742	2.65007	3.14231	3.4543835100611386	4.41627
9683	4.68416	4.38575	5.13077	2.78306	4.73282	2.26777	1.55277	4.11533	3.1271	4.37894	4.8816	8.41207	4.23247	2.293	7.63224	4.34361	3.62048	2.46572	4.51611	6.65296	3.34888	3.53031	3.92768	2.39151	3.57979	3.9148	3.94932	7.84241	4.6418075833165711	3.36154	4.46977	5.12745	4.68091	1.54955	2.27422	5.48917	1.11593	3.95461	5.88475	10.9302	6.00386	6.52828	3.31722	4.52101	3.00274	#NULL!	3.65651	4.7230865890938407	4.88847
9684	4.22229	4.58019	5.16488	3.54083	4.38327	2.75937	1.65698	3.3738	3.23334	4.8438	5.38847	8.62983	4.29421	2.50498	6.75352	4.84451	3.6351	2.83347	4.27914	6.58576	3.2315	4.04086	5.12307	3.26386	3.44679	3.91527	4.75292	8.50403	5.8707571041496704	4.58721	4.48126	6.11397	4.2439	2.25578	2.27203	5.4992	1.3305	4.17002	6.03533	11.1727	6.31811	5.62162	3.90154	5.0111	3.04191	1.26556	2.89762	4.9044555651816406	4.5918
9686	4.73743	5.67874	5.84715	3.52564	4.60523	3.98191	1.57414	3.79168	3.51144	4.6654	5.34653	10.2361	4.72136	2.87553	7.68524	5.34469	3.8783	3.07585	5.15295	6.57155	3.4564	3.92404	4.5608	3.34885	3.85798	4.57011	5.55951	9.17321	6.7921991858891682	5.75173	4.2787	6.33405	4.41516	2.89356	2.89857	5.70213	2.03945	4.73262	6.24419	10.5289	6.80805	4.91595	3.3278	5.65251	2.0128	2.27357	3.84653	5.2765982089579389	5.10215
9689	4.46776	4.77104	5.51302	3.71582	4.62575	2.67349	1.25642	3.34736	3.45314	4.56699	4.75569	9.43532	3.49706	3.12442	7.73139	4.64351	3.66053	2.49505	4.97856	6.50119	2.99866	4.07916	4.26814	3.10031	3.7924	3.85113	4.50229	8.00674	6.9252472222402703	5.99127	3.6447	4.67602	4.85675	2.8203	2.15079	5.41528	1.38962	3.48159	5.90926	10.1669	5.9006	4.60248	3.55755	5.44952	1.55108	2.145	3.10347	3.6777896094379394	4.59708
9696	4.78303	4.25051	5.53939	3.75557	4.75679	4.15676	1.5968	3.78301	2.92616	4.48646	5.20552	9.14081	5.60945	3.33836	7.30077	5.42467	3.91903	2.64594	4.91645	7.06043	3.35385	3.63913	5.36772	2.44927	3.37448	4.25887	7.1667	8.5494	7.2760438762648194	5.584	4.61376	6.67011	5.08152	2.02671	2.4396	5.31251	1.62087	4.30099	6.07732	11.5091	6.60056	5.56753	3.12067	5.27343	2.75127	1.58738	3.56119	3.5931458159158418	4.89585
9703	4.75502	5.0711	4.17178	3.16379	4.92959	2.72321	1.98751	4.30691	2.64536	4.12673	5.24845	7.92881	5.88038	2.92256	7.56465	5.43238	3.38363	2.85138	5.01151	6.69197	3.40476	2.26837	5.87255	2.04333	3.41226	3.60886	7.32944	8.39916	6.3084405588693206	4.42473	4.6363	4.83431	5.21513	1.67672	1.44801	5.22742	1.39187	3.08826	6.10511	9.58576	5.02861	5.44707	3.80618	4.8826	2.66869	2.62387	4.09308	2.7729544830912389	4.04172
9704	3.82772	3.18705	4.20248	2.73283	3.89184	1.80733	1.09095	3.43763	2.54675	3.54538	4.31191	7.47634	3.45527	2.06084	6.23046	3.80873	2.65542	1.38615	3.47051	5.6232	2.72399	1.87955	3.38984	1.6821	2.25314	3.81806	3.17017	7.54468	6.1219778012673709	6.46688	3.44311	5.02418	4.14129	#NULL!	1.11016	4.71113	0.697198	3.42751	4.85475	9.06745	6.15897	4.92048	3.6442	4.33186	0.843665	1.1312	3.0434	1.956705294258539	3.48278
9710	4.19078	4.49697	5.25676	2.73273	4.20583	2.07218	1.5839	3.29047	3.10903	4.39465	5.95746	8.48937	3.67952	2.34885	6.53708	4.7036	3.42957	2.48339	4.64021	6.24063	3.2232	3.23221	4.30495	2.92879	3.63045	3.78106	4.9591	8.03356	5.7792592639159706	5.32816	4.41029	4.82555	4.8406	2.23765	1.01571	5.30334	1.46597	3.10839	6.21841	10.3491	5.79952	4.32229	3.2754	4.90574	1.63087	2.58189	2.52778	5.0718622046330406	4.57968
9712	4.1001	4.21846	4.71774	2.5892	4.1562	3.07625	1.32982	3.88906	2.60063	4.26048	4.71418	8.4012	4.31956	3.07746	6.53953	4.31935	3.33241	1.83551	4.41435	6.31546	3.32163	3.50808	4.06638	2.44484	2.65653	3.04829	5.21121	8.22571	7.0989285945845699	4.69631	4.6618	5.43261	3.91392	2.1264	1.34615	5.67771	0.915165	3.48987	5.83179	10.1556	5.65246	3.68368	3.52947	4.62038	1.67005	1.73226	2.49026	1.8422529774242398	4.07877
9727	3.89144	3.21113	4.85693	2.45122	3.92762	1.9628	0.937189	3.59287	2.46925	3.89947	4.60573	8.57437	3.68214	2.7546	7.21803	4.35663	3.04913	1.18488	4.52898	5.69231	2.60919	3.63348	4.80276	1.69621	2.58055	3.7307	4.5348	7.87106	6.8516027189999731	3.78652	4.17889	4.91164	4.32815	1.71952	1.09899	3.59878	1.03745	3.61404	5.41173	9.5014	5.14026	5.12492	2.93673	4.6622	1.2494	1.40787	2.27754	2.6468556408635409	4.27632
9732	4.50858	4.86124	6.0083	3.67536	4.63205	3.92668	1.70111	3.51604	3.20606	4.75012	5.08824	8.8549	4.59005	2.64991	7.76504	4.86718	3.08072	2.93089	4.98742	6.66968	3.38931	4.01356	4.90534	3.26962	3.58271	4.22224	5.53802	8.34962	6.87204757624417	5.3414	4.37487	5.93083	4.43567	2.34812	2.56492	5.37991	1.60332	3.8737	6.04815	10.1695	5.97725	5.29103	4.64721	5.66499	1.92939	2.60839	3.38563	4.2688198165468396	4.68933
9735	4.23457	4.86202	5.37792	4.14438	4.14298	4.05992	1.40297	3.90288	2.94572	4.7508	5.12434	8.60329	3.9336	2.61677	7.22842	4.86779	3.35387	1.60911	5.03665	6.21735	3.13871	3.74416	4.85635	3.18932	3.47656	4.14221	4.56187	8.19677	5.3775275182372715	7.36047	4.18565	6.06309	4.226	2.46751	1.97179	4.91375	1.79858	4.25701	6.2094	10.4332	6.6739	5.65439	3.87705	5.01653	2.8104	2.36618	4.00711	5.1438627684311395	4.6529
9744	4.33162	4.7184	5.12974	3.61947	4.63108	2.17054	1.10953	3.64342	3.0681	4.47402	5.63573	8.75778	4.4171	2.31809	7.52976	4.59737	3.42383	#NULL!	4.30343	6.37836	3.02116	2.86181	4.36246	1.99355	2.72969	3.33993	5.86132	8.31042	7.1409475272640988	4.60152	5.2961	5.63025	5.18656	2.14671	2.14136	5.29749	1.27641	3.97293	6.25458	10.498	5.89439	5.71699	3.19189	4.67075	1.43589	1.33563	3.60018	2.7743572767871396	4.39682
9751	4.92088	4.2761	6.39265	4.19289	5.30854	2.73581	1.92584	4.5017	4.21199	5.10485	5.94202	9.73026	4.8351	3.15293	8.12041	4.94679	4.35197	1.45424	5.4802	7.23417	3.83549	4.66702	5.50657	3.14633	4.29908	4.94152	5.21108	9.09237	5.7892228810194206	4.85532	4.57779	6.40072	5.17835	2.77952	2.59931	5.99836	1.98248	5.1505	6.52577	10.7759	6.50803	5.71331	3.07361	5.76585	3.37696	1.87908	5.14561	5.4824607726245906	5.25961
9752	4.66416	3.88702	5.47328	3.38955	5.02731	3.21543	2.00972	3.7762	3.40951	4.90804	5.66436	8.37621	4.65428	2.85387	7.02369	5.28823	3.68126	2.65171	4.51084	6.42739	3.7797	4.17619	5.00732	3.3062	3.67944	4.65921	4.55504	8.51873	4.3348879706563697	6.06767	4.52462	5.93209	4.47128	2.3684	2.37989	5.58217	1.88255	4.26989	6.06066	10.3479	6.73406	6.45392	3.99505	5.58986	3.85307	1.88398	3.42732	3.4984977260330408	5.00149
9754	3.60906	4.40703	5.84937	3.22785	3.9372	2.13514	0.927178	3.2095	3.1359	4.23769	4.62638	7.31778	4.09416	2.59555	7.16439	4.60659	3.58938	1.18902	4.75774	6.07561	3.11933	3.54604	3.82061	2.81562	3.05424	3.69828	4.5031	8.0315	6.4825078148319699	5.39613	4.73576	5.5481	3.3494	1.83947	1.13851	4.54425	1.17648	3.78177	6.01898	10.3835	5.33863	4.67071	2.99537	4.37894	1.1957	1.20062	2.11302	4.6196688246117397	4.30575
9756	4.82543	4.72558	5.46786	3.52912	4.9145	2.53985	1.63262	3.60204	2.96039	4.3368	5.27389	8.39778	4.81565	2.69042	7.17002	4.71899	3.31813	2.3129	5.11118	6.33164	3.36184	3.20849	4.94681	2.23608	3.05065	3.80292	4.66598	8.36173	7.0525606918365709	7.13224	3.94479	5.78	4.68595	#NULL!	2.0534	5.33067	0.964078	3.93254	6.01229	10.173	6.12087	3.66767	3.42786	4.5032	7.96954	2.85961	3.24039	4.7804148022465416	4.39144
9761	4.83253	4.35528	5.61853	3.82313	4.73635	3.90469	1.62235	4.37597	3.52342	4.74059	6.16309	8.79313	7.28549	3.05985	7.03343	4.82543	3.99113	2.86915	4.9503	6.9276	3.61319	3.82149	5.60891	3.05591	3.18776	4.62179	5.04173	8.8034	5.4980188965332202	5.38809	4.58396	5.92972	5.41876	1.62924	3.19644	5.37537	2.02244	4.73426	6.32488	10.826	6.8838	5.95997	2.95396	4.91538	2.35139	1.86942	3.81411	4.9967325365360891	4.72713
9762	4.64964	4.82886	6.00306	3.2564	4.66856	3.21367	1.76728	3.92297	3.46623	4.82599	5.02954	9.61774	4.62734	2.87663	7.53582	5.50643	3.79608	2.49851	4.88758	6.71607	3.58704	4.52443	5.27665	3.10665	3.86818	4.00489	5.64615	8.90233	7.2625698940850709	6.47076	4.5837	6.0762	4.81093	2.53755	2.43659	5.07905	2.21536	4.51285	6.41167	11.1994	6.23585	5.81485	4.02744	5.27878	4.01463	1.96727	4.23236	4.7503083547175393	4.92321
9769	4.66329	4.50299	5.816	3.96003	5.04223	3.07825	1.82183	4.40439	2.79292	4.55727	5.03878	8.88274	4.77836	3.04661	8.01588	4.80434	3.71516	2.86264	4.83597	6.38198	3.43788	3.36198	4.17893	2.62808	3.81975	4.2929	4.86332	8.54607	5.5971219884105716	6.80095	4.12008	6.14068	4.53812	2.49565	2.27904	5.37613	1.73111	4.41782	6.19101	10.9045	6.36652	6.75677	#NULL!	5.47828	4.2576	4.8165	3.27546	3.0311493915001386	4.32985
9773	4.69864	4.69984	6.13544	3.82437	4.86466	3.52316	1.93263	3.4369	3.06758	4.7533	5.13201	8.80884	4.74762	2.88243	8.05196	4.74171	3.49155	2.75634	4.41157	6.69849	3.31837	3.80027	4.46507	2.98982	3.65131	4.20471	5.28391	7.84787	7.2606072653522515	6.31517	4.52855	5.69716	5.12838	2.68723	1.92161	5.62168	2.05194	4.57135	6.23401	10.8356	6.44164	5.42897	#NULL!	5.80541	2.65126	1.06869	3.93308	2.7689555130533408	4.76979
9774	4.02679	3.39648	4.79915	2.94007	3.97112	3.76829	0.931281	3.7273	2.61865	3.69301	4.80267	8.28167	4.07018	2.52794	5.91706	4.11039	3.00913	1.46984	4.10448	5.12107	2.56829	2.12491	3.82324	2.02358	2.31803	2.53175	3.37953	7.86059	6.0516981134760721	4.5922	2.97801	5.31805	3.94008	#NULL!	2.18242	4.68784	0.688001	3.33071	5.67556	9.94799	5.27177	5.66671	1.94223	5.18411	1.56051	2.48986	2.75741	2.2757673123972428	3.8313
9775	4.93484	4.5105	6.08953	3.96783	5.12335	4.8301	2.05694	4.88075	3.84007	4.65564	5.81533	9.41939	5.08856	3.73589	6.95581	5.1175	4.1645	2.81776	5.24722	6.53414	3.75948	3.75509	4.99509	3.09565	3.48426	4.06614	4.61035	9.05145	7.0978499756306208	5.64911	3.85461	6.40939	5.18768	2.51191	2.57972	5.82861	1.82133	4.15633	6.64682	11.0861	6.25535	6.76868	3.05984	5.9494	2.35565	3.59981	3.88096	3.4126889350858902	4.92456
9776	4.92541	3.02029	5.8048	3.30327	4.93263	3.29468	2.24621	4.10866	3.38046	4.71983	5.4376	9.11893	5.49289	3.51029	7.45604	5.36598	3.67952	3.62721	4.77481	6.97784	4.04721	4.00867	4.72517	2.83459	3.50913	3.95319	4.41087	8.79826	6.2014282777063707	6.21213	4.5766	5.67895	5.62193	2.14692	1.95491	5.35448	1.79431	3.98651	6.59485	10.7564	6.50429	5.78258	5.98343	5.5635	2.30062	2.89585	3.86088	4.24028347372154	4.99407
9782	4.97365	3.75177	5.07584	3.1404	5.20407	2.26257	2.16525	4.35271	3.14945	4.6097	6.07777	9.74263	4.8517	2.94105	6.97355	4.91629	3.61365	2.87361	4.86283	6.75369	3.70709	3.85069	4.69176	2.57035	4.12311	4.48588	4.48873	8.34579	5.3908652100985703	6.52662	4.07083	6.25181	5.88702	1.73024	2.62838	7.00687	1.8298	3.92716	6.03781	10.6429	6.04991	5.84664	5.51672	4.79814	1.76055	2.71733	4.20182	3.6721988631549398	4.65457
9784	4.06364	4.04261	5.2162	3.47329	4.16785	2.95804	1.35279	3.15028	2.67141	4.21253	4.58443	8.07842	3.49959	2.25349	6.64273	4.53328	2.98616	1.95235	4.32531	5.82085	3.01464	3.06422	4.43097	2.90758	3.56966	3.64369	4.57236	8.23442	3.9398816216152697	3.48692	4.11436	4.82653	3.9334	1.63496	1.60671	5.20785	1.33778	3.66934	5.51392	9.88665	5.15036	4.56862	3.51592	4.30812	0.667118	1.52934	3.45575	3.84137616693384	4.674
9788	4.1973	3.35487	5.89131	3.78564	4.59581	2.83029	1.70352	4.46855	3.45341	4.65713	5.19485	9.02987	4.35136	2.67748	7.75301	5.03493	3.81042	1.85651	5.13624	6.26967	3.21586	3.83767	4.62168	3.11437	3.62098	4.02105	4.23361	8.22269	6.6428740551372707	5.50701	3.94953	5.12017	4.54203	3.07963	2.02169	4.91998	1.92342	3.93997	6.2419	10.9661	5.58211	5.22872	2.56938	5.47588	1.72489	2.54251	3.48473	4.9910424219090395	4.91056
9791	4.40518	4.15381	5.41458	3.38616	4.58252	2.61284	1.42062	3.79433	3.11475	4.26779	5.12122	9.2013	4.09175	2.774	6.90799	4.65338	3.08558	1.9559	4.63886	6.38711	3.06495	3.1447	4.83996	2.35478	3.40168	3.49861	5.14721	8.50052	6.1512463555000698	6.61057	4.8074	5.07713	4.60115	2.37071	1.87331	4.96304	1.79734	3.78057	5.70184	10.6029	5.47511	3.2185	3.2736	4.96544	2.02309	1.02815	3.44435	4.4903865989282394	4.19497
9792	4.09035	3.1616	4.66804	2.5176	3.9681	2.40996	1.07806	3.017	2.66554	4.15372	5.38562	7.64474	3.76344	1.57714	6.24297	4.36067	2.84781	0.8223	3.79608	5.36721	2.75398	2.54142	4.04082	2.08268	2.86805	2.98645	4.90714	8.13961	4.5780230712808718	6.15917	2.97203	5.51642	3.54786	#NULL!	1.97251	4.70158	#NULL!	3.99579	5.9702	9.60374	5.5114	5.05	2.74752	4.20471	2.46826	#NULL!	2.58767	3.3510698187505423	4.04037
9797	5.12084	4.4837	6.04693	3.39187	4.8683	3.03623	2.17091	4.21616	3.319	4.86483	5.61876	9.40617	4.96528	3.01847	6.83797	4.68977	3.66271	2.63501	5.11209	6.76015	4.29618	3.84256	4.96999	3.27257	3.66403	4.54896	4.17051	8.91813	5.65562589895982	5.27548	4.51247	5.60008	4.89883	1.79397	2.24791	5.40148	1.54665	3.70966	6.47654	10.9754	6.55193	6.10115	3.9994	5.66223	1.19744	3.02862	4.55756	2.4305658556337906	5.56004
9798	4.93977	4.32607	5.44775	3.00628	5.13139	3.21038	1.41228	4.82488	3.28296	4.49862	5.53436	9.19089	4.95014	3.45423	7.32756	4.73447	4.51049	2.67587	5.23877	6.77555	3.5719	3.87084	4.12402	2.26104	3.19184	3.98069	4.44414	8.7082	6.2241710687915708	3.40235	6.22601	5.41725	5.56999	3.0503	2.26861	5.63941	1.46149	4.19524	6.48622	11.0117	5.8247	6.49173	3.45585	5.52421	1.72349	1.54246	4.16805	6.3594172544638408	5.02
9801	4.1149	4.25045	5.41972	2.27271	4.5483	2.41744	1.42545	3.83782	3.41282	4.39059	4.9521	8.91582	4.91113	2.8106	7.3586	4.29896	3.4928	2.23622	5.0499	6.07728	3.05788	3.80832	3.98167	2.54276	3.49695	3.72621	5.57002	8.39679	6.9784869781449421	5.50563	3.17236	5.62413	5.01455	2.5795	1.58059	5.82175	1.40694	3.81357	5.67055	10.7714	5.62385	5.94911	1.68017	5.22097	2.08762	1.74459	2.98558	2.8795767351821415	4.94195
9802	5.29372	5.3004	5.49264	3.78727	5.16455	2.06409	2.11774	4.28386	3.83657	5.0336	5.25319	9.79354	4.95024	3.30112	7.77064	4.8827	3.54773	2.28854	5.16036	6.83788	3.66999	3.57609	4.27858	3.15817	4.22034	4.53636	4.68999	8.70531	7.1111988155514307	6.12254	3.97088	6.66293	5.57449	3.05197	2.36933	5.10328	2.19978	3.55251	6.78954	11.0938	7.32281	5.76039	3.73647	5.6944	2.3612	2.74964	3.62284	3.0957454810431915	5.10294
9806	4.45596	3.82498	5.06427	2.93395	4.82204	2.89298	1.54349	3.76666	3.10452	4.63941	5.12112	8.32362	4.68457	2.93422	7.30112	5.18695	3.14052	1.83501	4.81707	6.41261	3.41018	3.60608	5.1764	2.45328	3.24078	3.70835	6.07647	8.5892	7.3415366348525	3.9519	3.68622	5.05705	4.79068	1.95392	1.96941	5.34559	1.4378	3.56935	6.05913	10.8245	5.78815	5.24868	2.72625	5.54294	1.4244	2.73904	2.95843	3.3497428967639409	4.63094
9808	5.13764	4.52716	5.24925	4.3508	4.69903	3.53099	2.21255	4.13319	3.75743	4.5447	5.91176	10.0868	4.65005	3.30933	6.85619	5.63654	3.69114	3.50738	4.66869	8.01047	3.63718	4.10737	5.97032	3.26685	3.08539	4.50048	4.72261	8.27189	6.1561074542021705	5.17105	3.58803	5.36752	6.52697	1.52838	2.41093	5.91661	2.07578	4.4182	6.97771	12.157	8.27877	5.30961	3.74259	5.78077	5.00693	2.64701	3.83208	2.5849089956722398	4.7476
9811	5.34881	3.73098	5.17811	2.91268	5.48158	2.55075	2.24063	4.38878	3.24243	4.28615	5.95267	9.06157	4.87806	2.65516	7.04409	4.59927	3.59582	2.93426	4.29823	7.13534	3.83728	3.16326	4.56037	2.23924	2.89607	4.1157	4.7817	8.3304	5.558151169809169	4.33457	5.31005	5.77773	5.29806	2.27064	2.211	6.4481	1.4654	4.20077	5.95521	10.1174	6.12427	4.94169	2.82942	5.73618	1.93277	#NULL!	5.54348	2.1701556845643393	3.96922
9812	3.58781	2.4915	4.19404	3.00925	3.54448	2.7887	0.881971	3.90074	2.40851	3.91221	4.75389	7.66495	3.84778	2.14158	6.06817	4.34822	2.79981	1.87345	4.06942	5.9135	2.69692	3.22209	4.19894	1.98602	2.2091	2.54554	4.11162	7.09265	5.2971732049421716	5.64775	3.64571	4.65582	3.52546	#NULL!	1.44147	4.29085	0.842127	3.72015	5.55149	9.49305	5.65362	5.16063	2.43082	3.95356	1.44618	1.50838	2.43897	3.0672219813953405	3.88052
9816	4.59879	3.86847	4.87855	4.10616	4.60773	2.56471	1.84975	4.35175	2.9432	4.61239	5.59126	8.57327	4.5192	3.25847	7.3153	4.78857	3.26722	2.61321	4.48066	6.455	3.38753	3.67264	5.10002	2.79649	3.49924	3.75726	3.58042	7.87085	5.2876515793255701	5.91179	4.24636	5.19663	4.43165	1.74754	2.24416	5.26516	1.90403	3.87598	5.7482	10.6843	6.3218	5.41452	4.4396	5.13208	1.90854	3.03726	3.50337	5.9513763854669381	4.41047
9818	4.80463	4.59669	5.51301	4.04589	5.1471	2.6978	1.88797	4.33258	4.21144	5.15785	5.77325	8.23359	4.61762	2.74264	7.6273	4.63944	3.90501	2.45894	4.93467	6.88735	3.68706	4.25954	4.68061	3.30607	3.49976	4.82074	5.79535	8.22685	6.8635636336417702	6.55323	4.93004	6.26697	4.81174	1.59783	2.0232	7.00162	1.85223	4.3183	5.99819	10.6751	6.80043	4.81368	5.21944	4.6728	1.99853	1.88704	3.58007	3.454392122624641	5.04146
9827	4.85341	5.21687	6.18259	3.57939	5.0913	2.32063	1.32607	2.8552	3.35337	4.95603	5.46546	9.08798	5.19746	2.69227	7.94343	5.07814	3.47776	1.41661	4.76586	6.77019	3.32637	3.4656	4.91843	2.76081	3.50205	3.94282	6.95342	8.34197	7.7807390115945294	4.84026	5.08687	5.46376	4.72901	2.70215	2.2686	6.24687	1.49258	4.19823	6.63638	10.6029	5.94405	4.97798	2.89492	5.08953	2.13235	2.81728	3.24641	5.5359410686831385	4.90573
9828	3.8662	3.74712	4.79778	3.07351	4.30463	1.77357	1.15078	3.32411	2.61345	3.86777	4.77825	8.43791	3.57329	1.94662	6.84433	3.98077	3.16751	2.13297	4.33867	5.8656	2.85655	2.65676	3.68652	1.90933	2.61243	3.71584	3.54496	8.1204	4.441885739684472	5.96453	4.38672	4.74743	3.87397	1.85272	1.44997	5.03111	0.779307	4.19194	5.45737	10.0761	5.79999	4.72275	2.85536	4.54923	2.86731	1.7176	2.99087	4.4858399679025389	4.17063
9830	4.21595	3.43363	5.14652	3.34225	4.0826	1.31034	1.22007	3.55509	2.67077	4.12752	5.17392	7.88208	3.91942	2.04021	6.86072	4.61149	3.53615	1.21018	4.21262	5.742	2.82673	3.06039	4.55918	2.33229	3.30343	3.00089	4.65738	7.82705	5.630921492030672	6.35004	4.37381	4.68376	4.34237	#NULL!	1.65611	4.61624	1.20859	3.75579	6.11102	10.7155	5.42862	4.85725	2.75824	5.05366	1.69486	1.12253	3.18391	3.7692587843276404	4.44432
9838	4.48148	5.20019	6.02221	4.30552	4.98204	2.80877	1.66216	4.63839	3.27821	4.71522	5.52947	8.28836	4.98208	3.1324	7.52848	4.97439	3.88718	2.85203	5.61234	6.53498	3.46635	4.12399	4.88077	3.71687	3.40429	4.86794	5.52782	8.64488	6.4723006729855692	5.57282	5.00327	5.39202	4.45736	2.11011	2.29661	5.24759	2.05644	4.39296	6.31731	11.2126	6.39906	4.83031	3.66931	5.5463	2.94006	3.53789	3.80237	5.24867687518684	4.99008
9841	4.41103	2.84567	4.77293	3.2691	4.43436	2.98627	1.5325	3.69891	2.92689	4.09583	5.64763	8.78055	3.755	2.63795	6.82475	4.16066	2.98205	1.55952	3.5979	5.97153	2.94336	3.13516	4.56935	2.15487	3.28716	3.56005	4.26997	8.03007	5.157623328724271	6.39812	4.59536	6.22911	5.46831	2.03389	1.9714	4.97825	1.36337	4.22641	5.81259	10.1401	6.17021	6.29239	4.88951	5.2895	2.28186	2.4938	3.4552	4.2191330864455399	4.22981
9842	4.41112	4.10236	4.63879	3.33666	4.08337	2.57706	1.5072	3.19488	2.97686	4.06921	4.66397	7.04277	4.36039	2.26603	6.58828	4.57128	3.17998	2.5339	4.06965	6.22392	3.11593	2.78808	3.85391	1.89291	3.12141	3.20209	3.92695	7.97225	5.3707289934552715	5.48169	3.62051	5.78276	3.95307	2.0852	1.53373	6.25943	0.827771	3.59579	5.76613	10.4074	6.04689	4.3147	1.79884	4.77586	0.498296	1.66631	2.78503	3.8357161949723424	4.34878
9848	4.35247	3.23248	5.40498	3.3106	4.58325	1.93138	1.84348	3.4369	2.63206	4.40556	4.81511	8.42205	4.15649	2.21082	7.18043	4.84499	3.29742	2.47245	4.92252	6.20243	2.92217	3.4969	4.69037	2.73078	3.66533	3.73636	4.87976	8.33829	5.3707427502515701	4.83932	5.00671	5.52715	4.03353	2.20471	1.57601	5.38451	1.36068	3.45423	5.56285	9.97181	5.67767	4.98847	2.51291	4.92939	1.05382	1.96417	3.34779	4.0494747462665366	4.56041
9859	4.56901	3.58116	5.33154	2.35409	4.7119	2.39632	1.52569	4.2064	3.17975	4.43665	5.6168	8.13466	4.21484	3.04907	6.84617	4.71275	3.90316	2.88691	4.20568	6.39538	3.51061	3.63056	4.75597	2.68507	3.1306	4.06932	3.63126	8.41092	5.5429629633037694	5.97722	3.46886	5.31504	4.59376	1.60986	1.57647	4.58272	1.5261	3.56412	5.60387	10.0444	5.63354	5.1593	2.6122	4.8334	2.2822	2.96629	4.01319	2.844249808112441	4.65772
9864	4.79076	4.73616	5.35156	3.29663	5.09486	3.1787	1.65759	4.06043	2.89266	4.32543	5.44188	9.23572	4.56815	3.00507	6.94387	4.57287	3.986	2.36716	4.50681	7.10954	3.91227	4.03193	5.15312	2.40597	3.04407	4.19028	6.17277	8.37812	6.8019629608665708	6.1088	3.66807	6.07547	4.97226	1.52516	2.74443	5.44329	1.76752	4.37906	6.18561	10.0419	7.10591	3.781	3.24463	5.09197	2.0774	1.56284	3.91614	2.6668353698270395	4.25561
9867	3.93618	2.80192	4.99989	3.31319	4.18355	2.00159	1.38877	2.89654	2.44287	3.89177	4.84022	8.28755	4.01938	2.22333	6.10578	4.46976	3.00241	2.33636	4.27291	5.7981	2.70324	2.96195	4.4331	2.58225	3.42992	3.4524	3.93435	7.77885	4.8490825525850711	4.52195	4.12641	5.76242	4.06162	1.83227	2.44224	4.5479	1.3004	3.19634	5.56526	10.398	6.09929	5.71797	1.50828	4.43906	4.50416	1.34351	4.99707	4.5571656679442381	4.25887
9890	4.10819	3.84478	5.16721	3.46055	4.36061	2.29731	1.53404	4.19536	2.99915	4.18867	4.64342	8.0401	3.6669	2.59685	6.42846	4.20799	3.15496	1.85273	4.80227	5.94912	3.02621	3.26394	3.71357	2.21748	3.3485	3.85751	4.07938	8.13882	5.5930404998665724	6.17956	4.3667	5.08602	4.24959	2.18257	1.52915	5.09732	1.15176	3.79832	5.6021	10.4278	5.89241	5.68668	3.3533	4.89415	3.11772	1.99221	3.78776	3.3792030140232403	4.40194
9894	4.74538	4.71444	5.50199	3.23015	5.21518	2.60827	2.00186	4.2949	3.30084	4.65485	5.32533	9.44801	5.10707	2.99857	7.48236	5.39	3.34231	3.03697	5.24378	6.77594	3.91184	4.09022	5.14403	2.8978	3.56824	4.40459	5.42927	8.66267	7.0049099455261699	6.32687	5.85117	6.00473	4.62895	2.32093	1.61399	5.69626	2.26158	3.28128	6.60221	10.7205	5.50756	4.3777	3.91439	5.09988	2.13051	1.98461	3.81352	5.0365860888241407	4.76997
9897	3.93767	3.58361	4.94382	2.54488	4.15503	3.05041	1.32252	3.36463	2.52166	3.98173	4.57286	8.6275	3.93699	2.05494	6.95758	3.93622	2.91638	2.11669	4.30788	6.16882	2.7766	3.50256	3.82969	2.4391	3.10024	3.89377	3.83218	8.00174	3.646076344638669	3.4626	3.5133	5.77126	3.98811	#NULL!	1.55531	4.36808	1.07267	3.99383	5.4848	10.7473	5.55416	5.22515	3.03234	3.99549	1.61967	1.89692	3.34121	1.4787173566382406	4.38142
9899	4.33474	3.4498	5.06195	4.38674	4.51636	3.59906	1.76412	3.59055	3.23929	4.67529	5.07774	8.44622	4.43454	2.55859	6.64023	4.56628	3.62452	2.63131	4.55279	6.2355	3.37261	4.0135	4.50997	3.10432	3.51065	5.69282	4.40583	8.48241	3.9370054188693691	4.85328	5.10226	6.12334	4.10107	2.20498	1.98083	5.3599	1.88396	4.12015	5.61064	9.93967	5.25281	5.68476	4.05075	4.692	1.17696	2.73143	2.5561	5.0309392144631406	4.95777
9900	4.45192	4.13225	5.17347	3.19316	4.33015	1.81369	1.63261	3.22245	2.87969	4.12803	5.02452	8.53718	4.33056	2.44796	6.57204	4.60391	3.56403	2.95567	5.00447	6.56556	3.31645	3.626	4.42743	2.73968	3.27221	4.02446	3.51484	8.12824	5.0559258368089699	4.03564	3.7971	5.84727	4.074	1.92406	1.89356	5.3739	1.26985	3.4637	6.12447	10.7499	6.05572	4.04956	3.67441	4.84423	3.52295	1.59156	3.20906	3.9416003055321416	4.56013
9907	3.77866	2.8334	4.60001	3.18868	4.01135	3.22866	1.20467	4.09143	2.55365	3.82692	4.67911	7.64363	4.1296	2.32032	6.71745	4.11373	2.9437	1.46694	4.30794	6.24667	2.89978	3.69762	3.96959	1.84481	2.70774	3.35803	4.28119	7.65618	4.59052876036617	4.59509	3.22688	5.34184	4.21826	#NULL!	1.83356	3.53564	0.975275	3.98362	5.21722	9.99631	5.70976	5.68247	5.12429	3.89921	1.38456	2.07337	4.46724	2.7870866634932399	4.03334
9912	4.32336	3.66603	4.96172	3.69303	4.37436	2.79233	1.66582	3.60582	3.06917	4.3456	5.17275	8.78988	4.50744	3.26989	6.85771	5.07233	3.60137	2.35716	5.03081	6.68781	3.3097	4.04205	6.15556	2.51325	3.4199	3.23493	5.40251	8.48171	5.9760034503399693	7.40947	4.34573	5.45364	5.08739	2.1927	1.69755	4.95271	1.78556	3.52447	5.80953	10.8148	5.83654	5.69269	3.39804	4.61566	3.62938	3.10782	4.23623	5.2550874131671392	4.65946
9922	4.45893	4.44734	4.27176	3.12026	4.60329	2.64958	1.64132	4.45673	2.50118	3.94371	5.0825	8.21874	4.42429	2.30549	6.53516	3.7908	3.54988	3.14356	4.17656	6.37455	3.25446	3.46891	3.92608	2.14254	3.21572	3.74157	4.03422	8.29276	5.520747085461271	6.20048	3.58439	5.14955	4.60972	2.48805	1.64413	5.93423	1.33848	3.99965	6.07501	10.6646	5.65518	4.38517	4.30966	5.05987	1.37353	1.77569	3.53343	2.8697623759406405	4.61933
9924	4.68272	4.44658	5.59762	3.46764	5.16142	2.40948	1.73592	3.98132	2.99244	4.83299	5.37029	8.56145	5.30328	2.81044	7.60214	5.06134	3.61109	1.75051	5.0482	6.8313	3.53249	4.18907	4.71877	2.55262	3.28956	4.09884	5.96835	7.90526	6.1874951906944711	6.07395	4.9594	5.229	5.23189	2.39062	2.18009	5.98805	2.04676	4.14176	6.08603	10.2623	6.80866	4.84718	3.07833	4.39757	1.76089	1.91345	3.29232	2.6983794259740415	4.30929
9929	3.78009	2.83548	4.53877	3.22683	3.63943	1.9859	1.06463	3.62791	2.6197	3.89692	4.36297	8.04751	4.055	1.84624	6.61422	3.6559	2.79936	1.54213	4.12396	5.19833	2.55528	2.83656	4.24979	2.00065	2.66123	2.37077	3.15521	7.71443	4.9845065072743706	5.39785	3.29891	5.12536	3.7641	1.74679	1.28526	3.87792	0.741561	3.28652	5.62249	10.0427	4.87016	3.82827	4.41025	5.23142	1.08455	1.63657	2.94723	4.1037664117207413	3.85254
9931	4.01282	3.59795	4.9727	3.35081	3.99254	1.57908	1.23327	3.25441	2.71616	4.14941	4.18646	8.27325	3.44632	2.73899	6.39629	4.28413	3.01034	2.1051	3.91515	5.95738	2.78864	2.99783	4.57806	2.2697	3.29472	3.84663	3.51756	7.75202	4.7080900378480708	6.30328	4.01219	5.66953	3.76556	#NULL!	1.82662	5.85719	0.948595	3.34837	5.78798	10.0148	5.5025	3.97481	3.42669	4.56909	0.821299	1.1691	2.59585	3.1175978717877393	3.87616
9937	4.63495	4.72859	4.96615	4.3546	4.63277	3.27438	2.03832	4.46768	3.86001	5.19159	5.84486	9.43959	4.60835	3.08753	6.93444	5.41194	3.98914	3.05575	5.26095	6.55247	3.69703	3.99979	5.35486	3.60207	3.96867	4.278	4.84269	9.04633	5.7589612348711698	6.94785	4.40397	6.19216	4.66155	1.95316	2.55035	6.22818	2.23889	4.35945	6.50135	10.6605	6.45333	6.18533	4.31548	5.62608	2.18912	3.18928	2.93812	6.8786763184604389	5.12057
9939	4.33061	3.63686	4.81793	3.23298	4.20045	1.81723	1.39948	3.94454	2.81769	4.07383	5.06466	8.27833	5.10127	3.01908	6.61745	4.46367	3.45343	2.27807	3.75181	6.34587	3.2302	3.23723	4.70207	2.86118	3.04854	3.55096	4.92082	8.58382	5.60838083497437	7.12455	3.95899	5.37705	5.2496	#NULL!	1.5569	5.28898	1.37548	3.08724	6.32715	9.95234	5.52917	5.03318	2.15125	4.74204	1.75655	1.78898	3.00267	3.4502569191287411	4.52843
9940	4.5157	4.06361	5.28952	3.67762	4.75589	2.38067	1.34163	3.9952	3.16283	4.45247	6.51755	7.84583	4.44082	2.91926	7.31481	4.87087	3.44768	2.0245	4.66755	6.57948	3.2101	3.51289	5.19393	2.3734	2.93099	2.97505	5.69912	7.74412	5.0400734679779697	5.712	3.83257	5.87745	4.98721	#NULL!	1.73247	4.54032	1.14349	4.02653	5.9823	10.5185	6.1705	6.04997	2.73147	5.15711	1.89828	2.15651	3.2703	2.9014232807499423	4.61532
9944	3.85174	3.28463	4.99508	3.47766	3.86522	2.8515	1.46984	3.10739	2.40207	4.1002	4.68949	8.38252	4.35716	2.4177	6.43395	4.30302	3.0416	2.13739	4.80213	6.15416	2.72511	3.79166	4.39806	2.60487	3.19589	3.65956	4.36906	8.29883	5.6377340595347709	5.37448	4.08416	5.82818	4.16102	#NULL!	2.52814	4.90706	1.03429	4.13508	5.67666	10.1452	5.61738	5.33845	3.63213	4.77936	1.48972	2.04086	2.48401	2.4753162114476415	4.71003
9945	3.80163	3.9988	5.33853	3.22778	4.05384	3.32267	0.751857	3.60004	2.58471	4.07176	4.07505	8.23124	3.87354	2.46117	7.65814	4.15771	3.34881	1.60535	4.20327	5.65782	2.68613	2.96174	3.64116	2.12128	2.17664	3.43924	3.88806	8.39635	6.7813211782257712	6.02252	4.45905	5.88362	4.55206	2.23093	1.87064	5.06159	1.08865	3.76262	5.73243	10.7112	5.33185	5.28834	4.06663	4.59758	1.14644	3.02352	3.46464	3.3279179996062411	4.33591
9948	3.64909	4.26899	4.83713	3.0335	3.93083	1.74552	1.21364	3.4088	2.50163	3.91342	4.44237	7.88396	#NULL!	1.9723	7.0619	4.35669	3.11876	1.63445	4.15869	5.92836	2.70575	2.90766	4.03847	2.55217	2.62713	3.63267	4.0264	7.81917	5.24847891831197	5.29065	4.65444	4.84624	3.65883	1.59666	#NULL!	5.1386	0.903621	4.10312	5.66943	10.2797	5.20573	3.04267	2.67116	4.94674	1.0705	0.956657	2.75918	2.3723026025611404	4.39225
9949	3.77913	3.95017	4.18116	2.26052	3.75861	3.34247	1.04371	3.39465	2.68366	4.16082	5.10715	7.95334	3.74364	2.3623	6.77156	4.37626	3.27145	1.13438	4.30145	5.91907	2.72088	3.58461	4.38821	2.50509	2.52536	3.24204	3.65676	7.94636	5.2749309938472715	6.4023	4.87297	4.48435	4.86318	#NULL!	1.42388	4.43664	1.47976	3.33031	5.99279	10.2484	6.17031	5.27039	3.57496	4.28496	1.5395	1.91058	3.86113	2.116696906056339	4.23839
9954	4.16174	4.01639	4.87986	3.81909	4.6734	2.67493	0.919683	3.59652	2.82987	3.95366	4.50914	7.2685	3.72911	2.84786	7.01032	4.26539	3.06397	2.49815	4.22812	6.15876	3.6695	3.53912	3.71999	2.80504	2.84761	4.07904	4.31255	7.80867	4.5037495789633697	5.93517	4.71469	4.96282	4.47119	1.60995	2.31814	4.60492	1.7499	3.98578	5.7417	10.313	5.92348	5.38209	3.01391	5.35805	1.78274	3.33987	3.16464	2.7959788956328429	4.02203
9955	4.22954	5.05028	5.85595	3.61915	4.18586	2.82352	1.71979	3.3059	3.27351	4.53397	4.95617	7.99628	4.21613	2.75461	7.27068	4.6324	3.04116	2.03892	5.0419	6.07475	2.97485	3.46368	4.21085	2.92098	2.92898	4.00026	4.1979	8.79805	6.1700132482838717	5.68793	4.58005	5.14663	4.16649	1.53368	2.32992	5.03202	1.6945	4.0795	6.67617	10.8004	5.55606	3.71073	4.0075	5.64244	2.26186	2.5071	3.01752	4.2994778111881411	4.46538
9956	4.68915	4.20388	4.92006	3.70254	4.7361	3.19591	1.69707	3.78146	3.12108	4.72663	5.31271	9.08398	4.81777	2.83308	7.07169	4.97181	3.49306	1.86908	4.56521	6.42794	3.61881	3.26212	4.03314	2.69083	2.87018	4.1044	5.30099	7.87965	6.3215589114689719	4.51113	4.83576	5.437	4.71225	1.91158	1.89258	5.74086	1.61195	3.7452	6.18793	10.3017	5.46004	4.74286	3.90019	4.93344	2.06005	2.06284	3.04713	3.49420919349514	4.4536
9961	4.31405	3.0809	4.49559	2.68476	4.56109	2.96914	1.55372	3.5456	2.05544	3.73446	5.37436	7.89829	4.45004	2.25098	6.84181	3.6753	2.50757	2.74169	4.17221	6.50835	3.41707	3.18984	3.88799	1.9371	2.94835	4.19011	4.51585	7.52133	5.5505844858654703	5.80154	4.43812	5.99464	4.89427	#NULL!	1.41244	5.35106	0.856179	3.00151	5.44661	9.98134	6.51667	4.10314	1.12449	4.42036	0.988931	1.28743	3.44529	2.7411077845626406	4.25088
9962	4.17346	4.28189	5.50482	3.38092	4.44381	2.12811	1.53446	3.9832	3.94676	4.6298	5.21331	8.9239	4.94085	2.86612	7.88179	5.19306	3.71299	2.41053	4.83911	6.4712	3.06784	4.05186	4.79742	2.65157	3.5663	3.62047	5.20154	8.46934	6.6387686563555999	4.5711	4.33728	5.73007	4.95618	2.33574	1.54886	4.3265	2.05274	3.60269	6.19868	10.0834	5.43797	5.52036	3.16881	4.98585	1.76013	2.73365	3.01718	2.454518609768741	4.69126
9963	5.20157	4.8566	5.55274	2.43944	5.03081	3.28972	2.12399	4.3368	3.13799	4.39404	5.50574	8.02406	4.47958	3.1238	7.52358	4.46954	3.9067	2.72267	4.60538	6.86827	3.79501	3.25609	4.31425	2.52985	3.18065	4.50131	5.29479	8.61997	6.5000067183668699	5.6344	3.93305	5.81978	5.28032	3.51634	1.83353	5.60698	1.60164	4.05463	6.37703	10.9635	6.49751	4.71045	#NULL!	5.55731	2.56461	4.02596	3.05487	2.5618961715773421	4.68573
9964	3.85873	3.77266	4.96071	2.38093	4.05057	1.9369	1.12517	3.12424	3.45592	4.14882	4.92679	7.46162	4.83189	2.56652	7.21663	4.46246	3.13651	2.01261	4.26404	6.14821	3.00607	3.41259	4.39811	2.28431	2.79675	3.70937	4.5925	8.02595	4.5555751348661699	5.34807	3.13665	5.28423	4.55597	#NULL!	1.3494	5.19488	1.20329	3.30787	5.8952	10.5936	5.30581	4.77393	2.95132	4.64362	1.23281	1.10859	1.99237	2.351085143303838	4.27608
9971	4.88324	6.21634	5.92369	4.00497	4.86789	2.9138	2.13051	4.13096	3.55464	4.94065	5.39857	9.26991	5.02529	3.25293	7.89231	5.09726	4.04638	2.61926	5.31614	6.83661	3.31606	4.08257	4.17805	3.58406	4.56496	4.70997	5.67979	8.61944	6.5280546157553712	6.27202	4.84712	5.65304	4.54969	2.76894	1.84078	6.15147	2.0125	3.94261	6.58855	10.7129	5.75892	4.53111	3.45912	5.44287	1.99967	1.90186	2.98306	4.7404206531234907	5.01927
9975	4.26372	4.20377	4.63772	3.57181	4.18032	3.49318	1.28017	3.43177	2.67749	4.34825	4.91114	8.23908	3.9516	2.63711	6.50454	4.5052	3.16022	2.09736	4.71013	6.30051	3.02575	3.11887	3.35037	2.60105	3.16632	3.71241	4.45259	8.08209	4.6765965416068696	5.30161	5.10125	5.11409	4.03632	2.25951	1.94828	5.50456	1.16034	3.55407	5.87823	9.95007	5.79514	5.20147	2.12549	4.32044	1.05958	2.68041	3.44797	4.2104513670875399	4.39771
9980	4.57521	4.4952	5.47837	3.83792	4.8424	3.48557	1.73522	4.08524	3.32823	4.99802	5.47414	8.14999	4.6704	2.88943	6.98419	5.31554	3.90301	2.19431	4.85219	6.49853	3.57352	4.24232	4.49396	3.37052	3.77777	4.70217	4.69178	8.5079	4.4783094857752692	4.03021	4.28451	5.67463	4.91528	#NULL!	2.00159	5.72381	1.94909	4.1397	6.27671	10.5491	6.1161	6.3041	3.23516	5.28451	2.11514	2.5782	3.77979	5.8112762366751394	4.85532
9981	3.69703	3.93077	4.54631	3.36248	3.54065	1.70053	1.01723	3.5064	2.42084	3.78489	4.29806	7.48424	3.75259	2.04409	6.30193	4.23056	2.81347	1.7744	3.90169	5.54124	2.41332	2.51386	3.58156	2.1112	2.60818	3.35185	3.58581	7.88802	4.7004352119284727	5.35877	3.7942	5.38951	3.93829	#NULL!	1.84248	4.55243	0.752489	3.50931	5.5597	10.3777	5.30744	4.08103	4.23799	4.77394	3.64789	1.90903	2.76823	2.384318639312442	3.88503
9982	4.85111	4.90332	5.73431	4.77106	5.17773	3.68813	2.35392	3.70236	3.36883	4.86462	5.58284	8.77997	5.31525	3.42356	7.32446	5.55675	4.03211	2.93857	4.52446	7.14213	3.48202	3.97883	5.01745	3.15692	3.92538	4.50965	6.70598	8.83668	6.6354979719438711	5.10224	5.01999	5.67358	4.57534	2.61727	2.47469	5.87581	1.60067	4.25763	6.74579	10.8805	6.41567	6.45793	4.17525	5.52428	1.99437	2.8377	3.95957	3.6588025489769387	4.80657
9990	3.9108	3.59793	4.97592	3.42349	3.78416	2.30964	1.14284	3.2183	2.83261	4.00756	4.73208	8.02032	3.51814	2.08815	6.72851	4.329	3.12395	1.75628	3.80755	5.63568	2.72171	2.72079	4.44913	2.34114	3.2289	2.75619	4.15505	7.95473	5.6541750100420716	3.4939	3.89629	4.94085	3.63069	1.96717	1.69646	4.49075	0.95043	3.49864	5.88927	10.2149	5.92136	3.39874	2.8885	4.52869	1.4152	1.64057	3.35733	3.0995282897780396	4.03854
9998	4.80148	5.09691	5.3583	3.42208	4.82602	2.64533	2.05543	3.28644	3.45969	5.04625	6.01948	8.69166	4.94792	2.98231	7.08888	5.50454	3.8937	2.68964	4.53652	6.82306	3.77181	4.61671	5.41961	3.11755	3.72405	4.23933	6.63239	8.79954	5.9822741831025708	5.45978	5.01397	5.44373	4.68548	2.25153	1.73856	6.19948	2.06178	3.71798	6.7121	10.6016	6.6916	4.95336	2.68627	4.93058	1.76847	1.69805	3.26783	3.235377184172139	4.74629
10000	4.85622	4.54631	5.56052	3.83965	4.9739	3.81657	2.10818	4.12746	3.36899	4.94249	5.63352	9.24555	4.64015	2.87985	7.08001	5.0397	3.59428	2.71865	4.8924	6.74675	3.55746	4.13695	4.9172	3.21922	4.00638	5.17316	6.39897	8.34505	5.9994546670417703	7.2044	4.64073	6.32691	5.22053	2.79661	2.50237	5.09044	1.9954	4.37814	6.58177	11.1569	6.55959	4.95608	3.55434	5.8551	1.97215	2.85114	4.2956	3.6342876834240401	4.99746
10001	4.772	5.18088	5.77248	3.90165	5.02826	3.9131	1.96571	4.0314	3.27643	4.80932	5.56038	8.68054	5.40272	2.99753	7.92181	5.57839	3.92037	2.78311	4.95244	6.95936	3.49972	3.85078	4.23093	2.66873	3.72281	5.46559	6.37925	8.80202	5.7970980211066712	5.36116	4.13106	5.66656	4.92052	2.54195	2.60146	5.89774	1.76705	4.4027	6.67368	11.234	6.73494	4.89721	3.2018	5.40631	2.13398	2.09599	3.34954	4.2751015951373414	4.78432
10007	5.38242	4.54001	4.83898	3.51594	5.32266	4.36554	2.21976	4.44459	3.4747	4.55889	6.69488	9.66797	5.84425	3.03424	6.80545	5.35554	3.76186	3.72914	4.42812	7.26386	3.98317	3.36977	5.38585	3.51509	3.19196	4.32465	7.09851	8.47756	6.1808398221285703	5.27958	4.25616	5.75408	5.60917	1.65041	2.73741	5.91659	1.76054	4.29548	6.59213	11.1122	6.62264	3.89553	5.4586	5.16152	3.09753	1.43643	4.61532	3.7734937174250898	4.80128
10009	4.16494	4.79734	4.76647	4.27384	4.69205	3.9915	1.30806	3.77788	3.08762	3.94166	5.28263	8.69145	3.83172	2.29609	7.48175	4.45835	3.01109	2.00289	4.71542	5.98609	2.95371	2.85781	4.14375	2.10697	2.37132	3.57305	3.78014	8.52246	5.03374097678127	4.88406	4.47198	5.77869	4.25108	#NULL!	2.38477	4.34581	1.41471	4.08428	5.50616	10.9628	5.47903	4.47407	3.62212	4.61282	1.26021	2.96569	2.24783	5.2487397953586399	4.08454
10011	3.79341	3.9005	4.81741	2.82487	3.74949	2.76934	1.18296	2.72038	3.53382	4.11825	5.38916	8.09639	3.58144	2.3625	5.97547	4.48374	3.16908	2.34487	4.55155	5.98322	2.99836	3.24026	4.39561	2.71549	2.80345	3.51776	4.40978	8.16456	5.7596887096580707	4.914	4.21451	4.73022	3.80202	1.78916	1.58884	5.44895	1.31161	3.52566	5.79001	10.2052	5.6299	4.99487	3.06503	4.75655	0.965694	1.26288	2.80431	2.7115410968841398	4.13741
10016	4.67585	4.52438	6.00656	3.19735	5.15104	3.55481	1.8915	3.97215	4.07978	5.0835	5.46086	8.86848	5.14712	3.10635	7.60342	5.393	3.61324	2.8278	5.17987	6.57416	3.43328	4.08773	5.50865	3.10986	3.87873	4.30663	6.35879	8.31987	7.2862619240171709	4.43979	2.63713	6.063	5.03424	2.91521	2.43239	7.55657	1.92567	3.88927	5.97768	10.457	6.50597	4.81795	5.03794	5.12451	1.70457	2.54552	2.41111	3.5104454585503402	4.73954
10018	3.37361	2.67099	4.35409	1.71781	3.60348	2.16751	1.21945	2.4873	2.01132	3.85969	4.20167	7.72494	3.4947	2.21187	6.44987	3.86913	2.74387	2.27939	3.71571	5.57039	2.48063	2.78332	3.93827	2.31969	2.3751	2.98301	3.52091	7.78951	4.8092771880705731	4.79944	4.14687	4.41946	3.66224	1.63735	#NULL!	4.49571	0.873643	2.7845	5.25851	10.2868	5.16046	4.58865	1.62467	4.7481	0.24232	#NULL!	2.14768	1.9770173906267401	4.2283
10032	4.35209	4.56211	5.52816	3.52442	4.38784	2.86681	1.70676	3.79502	2.77659	4.16782	4.6036	8.25133	4.21984	2.42026	7.00111	4.30886	3.47355	1.93146	4.82154	6.23933	3.00156	3.45492	4.55357	2.60986	3.23206	3.40014	4.52557	8.28093	5.4475818874823689	6.47454	4.45995	5.73395	4.23455	1.89822	2.27901	4.82135	1.03925	3.02213	5.59016	10.1269	5.80138	4.5988	1.8437	4.41615	2.33062	1.28731	3.25231	3.5807062785718373	4.30942
10037	4.47862	3.52952	5.44612	2.0679	4.50519	3.26218	1.65942	3.44604	2.90998	3.72616	5.19283	8.42099	3.85634	2.73537	6.84013	4.4001	3.03182	2.00733	4.10185	6.43768	3.15942	3.54241	4.94629	2.47386	2.76012	3.48451	4.32104	8.00259	4.8367634955343712	6.53549	4.06386	5.32706	4.37875	1.80952	2.0838	4.97365	1.33042	3.24982	5.88259	9.55007	5.77385	4.58641	2.93231	4.45972	1.74917	1.71127	4.01826	6.0433631387238407	4.24552
10039	4.93448	4.27966	5.21177	3.56246	5.37752	2.87054	1.89435	4.61148	3.01009	4.41316	5.75105	8.76578	4.82895	3.46206	7.64259	4.73939	3.69011	3.26183	4.48821	7.11995	4.0442	3.87259	4.29655	2.84147	3.5548	4.43995	4.91567	8.23079	6.3220972293525692	4.97518	4.32818	6.10848	5.38267	2.20166	1.83954	6.16172	1.75984	3.3633	6.38171	10.5729	6.28216	5.80576	3.88647	5.34212	1.43397	2.10894	4.10982	3.1121348574458385	4.3676
10042	3.81334	3.82787	5.12031	2.56986	3.90918	1.70831	1.19988	2.6891	3.03494	4.00687	4.75914	7.60701	#NULL!	2.09014	6.34949	4.04074	2.50987	1.11953	4.10696	6.17844	2.9544	3.60559	4.51504	2.17866	2.63085	3.47524	3.99608	7.85556	4.4981351240410712	5.74326	2.65381	5.24491	3.86775	#NULL!	1.16875	4.57357	1.02739	3.46265	5.33365	9.66959	5.55817	5.23942	2.49252	4.24026	0.918133	#NULL!	2.79536	3.0691627362146421	4.69569
10053	4.07462	4.68259	5.55031	3.15875	4.1038	2.81752	1.53515	3.15935	3.19109	4.13784	4.64998	8.36917	4.36397	2.901	7.07782	4.44353	3.39719	2.37631	4.83637	6.36459	2.92876	3.13075	4.67167	2.4736	3.22405	3.42998	5.29189	8.23478	6.1080037062469694	4.40977	4.82415	4.7972	4.69513	2.11963	2.101	5.34043	1.59745	3.89895	6.08046	10.4275	5.44402	4.74519	3.33065	4.66231	2.03258	1.98911	3.89065	3.3880117427573375	4.5692
10054	4.09763	3.4428	4.88714	3.74323	4.44213	3.00288	1.40844	4.05838	3.33384	4.17707	4.95645	9.29871	4.83802	2.79456	6.37754	4.15217	3.23592	2.00456	4.52496	5.80257	3.06376	2.78621	3.76698	1.77213	2.99306	3.61991	4.76055	8.29059	5.971590357707572	4.45881	3.96449	6.0471	5.37707	2.0931	1.81713	4.92073	1.18633	3.49591	6.4311	9.71422	5.95491	4.74366	3.38159	4.67643	3.75224	2.87031	3.05595	4.3546552712764406	4.12414
10055	4.5153	4.51281	5.6993	4.39213	4.55842	3.21035	1.82959	3.7247	3.40274	5.06247	5.52521	8.73993	4.71066	3.19912	7.63113	5.39577	3.90056	2.53681	5.5749	6.57753	3.28551	4.90834	5.43902	4.07547	3.79317	4.42895	5.35854	8.88646	5.972357104352171	6.04743	5.53073	5.66174	5.25001	2.58887	2.26813	4.84077	2.19786	4.30392	6.32783	10.5017	5.7749	5.39284	3.29121	5.38381	2.89676	2.20689	3.48904	3.1980161176337387	5.52765
10062	3.5551	2.78677	4.14383	2.50336	3.51072	2.05277	1.08719	2.89502	2.38502	3.43987	4.50365	7.80157	#NULL!	2.05706	5.84086	3.71476	2.19501	1.89464	3.8105	5.55999	2.35821	2.73734	3.5692	1.63194	2.21518	3.28229	2.92574	7.10791	3.8524085274832705	5.20639	3.98438	4.77415	3.53385	#NULL!	1.04878	4.77892	0.637417	2.65375	4.95605	10.0534	4.95837	3.04928	2.72176	4.39832	1.04974	1.49837	2.82135	1.7963064279845418	3.75552
10063	4.57592	4.71719	5.83681	3.77123	4.99801	2.76734	1.52922	3.92811	2.98629	4.41659	5.52082	8.18206	4.68758	3.01997	7.2415	5.23594	3.41562	2.57263	4.59491	6.49406	3.41494	2.92769	4.37829	2.22971	3.15403	4.16827	5.19258	8.28655	5.59119622351787	3.57399	3.97282	5.01527	5.17536	2.06734	1.90531	6.03649	1.39111	4.03943	6.04312	11.1012	6.20528	4.44885	3.93247	5.24054	1.57803	2.25556	3.66716	3.3527165149055391	4.58687
10064	4.62577	4.25925	5.70891	4.024	4.49735	3.40597	1.96867	3.75806	3.00431	4.38186	5.35726	9.32573	4.62177	3.39901	7.29618	4.60838	3.56225	3.43538	4.82392	6.87894	3.40684	3.69815	4.90058	2.48719	3.43995	4.20283	4.6893	8.66844	6.9537471846477601	4.96897	4.51109	5.42889	4.28984	2.83882	2.19568	4.6279	1.72295	4.04201	6.21005	11.2213	6.24227	5.16601	3.59574	5.61645	2.5169	1.62497	4.64678	2.77925199569929	4.83648
10067	4.14971	3.65422	5.35742	2.31332	4.22556	2.8721	1.41614	3.6721	2.91272	4.42593	4.75617	8.18886	4.26752	5.50088	7.10937	4.79622	3.64537	1.95677	4.2021	6.18645	3.01595	3.64156	4.99276	2.51803	3.11055	3.53228	5.09535	7.9307	5.7627217547539713	3.82811	4.50075	5.59083	3.85224	2.07788	1.68135	4.20979	1.75224	4.09438	5.94346	10.7929	6.00758	6.20838	2.95789	4.19569	1.35808	2.17178	3.15015	4.5806483307506412	4.70619
10068	4.473	4.81947	5.71347	3.9323	4.15788	2.92603	1.65797	4.2948	3.3303	4.50376	5.69271	8.32032	4.97473	2.90942	7.27663	5.2773	4.05498	2.40579	5.06633	6.38856	3.42661	3.98923	4.8994	2.89824	2.97133	4.16838	4.70645	9.35764	5.0279264793190217	5.55814	4.52282	5.14578	4.63819	2.05342	3.06402	6.22983	1.90328	4.20159	6.05419	10.5908	6.53095	4.76598	4.07434	5.28164	3.47186	0.886942	3.65841	5.5524509423638913	4.86969
10069	4.97136	4.4701	6.06071	3.81799	4.85465	2.16057	1.8811	3.80917	3.84899	4.97768	6.06538	8.57062	5.20539	3.35247	7.31438	5.29744	3.87415	1.97534	5.05136	7.13264	3.82796	4.10994	5.30299	3.51675	4.22995	4.45457	5.47322	9.02793	5.3298237927031193	6.42559	4.81241	6.19334	5.55041	2.56018	2.2647	5.74675	2.06527	4.27306	6.4096	11.1908	6.74518	6.78756	3.63639	5.53309	2.08898	3.04882	3.99422	5.2333333823785901	4.80096
10070	4.3717	3.34861	5.28713	2.91832	4.37982	2.18756	1.43041	3.74645	3.29546	4.23871	5.24493	8.2058	3.9669	2.39103	7.61372	4.91298	3.0902	1.81762	3.97361	6.10818	3.07049	2.98927	4.2024	2.39507	3.44253	3.27089	3.81364	8.18319	5.420738741061669	7.03746	3.77275	5.75155	5.0433	1.62375	1.5344	3.80358	1.17853	4.02442	5.67787	10.9135	5.87862	6.84339	2.76444	5.32555	1.37477	1.39194	3.1007	2.5336131893165406	4.93953
10071	5.23035	4.47072	6.21671	3.64189	5.58151	2.67942	2.19269	4.85177	3.39725	4.84945	5.87012	9.37459	5.61446	3.1135	7.51549	5.39426	4.0357	1.84828	4.96328	7.07836	4.0444	3.62245	5.01376	2.99346	3.75651	4.53236	7.32621	8.65796	7.4124702187576004	4.56409	5.28601	6.53457	4.73811	2.59312	2.44933	5.80881	1.38276	4.2805	6.90548	10.9553	6.61661	6.16782	2.90388	5.14917	1.78816	#NULL!	4.4986	3.8310779699919402	4.75747
10074	4.12073	3.92185	5.84625	3.23153	4.22635	2.23799	1.54276	3.87794	3.41222	4.6043	5.81964	8.27607	4.13857	2.44132	6.65978	4.79831	3.24694	1.25906	4.9786	6.24014	3.26169	4.08601	4.64891	2.7536	3.58056	3.88923	4.19411	8.07963	3.9447831990603697	4.06972	3.37863	6.16697	4.03808	1.93955	1.68313	4.6995	1.1461	3.55176	5.94424	10.4601	6.13581	5.38441	1.55635	4.74099	1.39009	1.28099	2.88218	5.5053494531250387	4.66212
10082	4.52302	5.66898	6.30982	3.85953	4.56803	2.98339	2.093	4.05175	3.58219	5.06478	5.59323	8.70354	4.88456	3.08491	7.56207	5.36318	3.68539	2.55084	4.84147	6.74656	3.45995	4.25711	4.85465	3.12666	3.88601	3.91343	6.48689	8.69997	6.0965469729851707	5.74198	4.9892	5.85359	4.43272	2.37043	2.01428	6.08121	2.01225	3.81476	6.74852	10.8674	6.56071	4.00694	3.59445	4.82512	2.21994	3.21492	3.48106	4.7675702871079411	4.84372
10088	4.32228	4.67276	5.85946	3.10799	4.37424	1.99486	1.71897	3.29451	2.97283	4.35277	5.11816	8.32905	4.24762	2.77646	6.93666	4.77784	3.42234	2.72868	4.95984	6.16166	3.02597	3.73712	4.27444	2.85595	3.23888	3.62151	3.5786	8.76835	5.0740258555225699	4.76963	3.82794	5.65325	4.29931	2.33893	1.61475	4.9786	1.44076	3.76042	6.37945	10.3689	5.72477	5.97841	3.08952	5.0594	1.60896	2.3148	4.40844	4.3437481012425403	4.73049
10089	3.77636	3.61816	4.70871	1.84679	3.72425	1.453	1.18114	2.84224	2.68002	3.73095	4.48406	7.80708	3.84436	2.21169	6.53017	4.02526	3.09248	1.62333	4.06743	5.68034	2.53692	3.15466	3.90574	2.15816	2.80532	3.24381	4.28012	7.93656	4.9211365565272702	5.77725	4.2009	5.03229	3.64914	1.66665	1.06882	4.05558	1.06767	3.13494	5.47479	9.82545	4.8445	4.50742	2.89721	3.87782	1.23097	1.79609	3.33106	1.4022870397232376	4.09702
10090	4.57768	4.79214	5.82778	2.96892	4.58357	3.75461	1.50914	3.62756	2.74388	4.32776	4.82629	8.66098	4.69133	2.6315	7.11662	4.98628	3.46001	2.24399	4.67644	6.39751	2.87255	3.33211	4.8328	2.58393	2.94198	4.28839	5.02296	8.6286	6.5418106654052695	7.02491	4.09289	5.84821	3.9936	2.55532	1.99845	5.36496	1.51453	4.16565	5.72414	10.3765	6.06921	5.51891	4.13571	4.7847	8.8775	2.81908	3.46982	3.6580444937568388	4.40696
10093	4.32766	4.19543	5.37574	3.5751	4.69305	2.63878	1.20453	4.12356	3.12094	4.0985	4.91347	8.40671	4.17213	2.75599	7.47904	4.25731	3.09088	2.33389	3.94292	6.25775	3.12936	3.21699	3.9492	2.09792	2.84968	3.75434	5.09121	7.78681	6.1398393584476709	5.42311	4.87496	5.98935	4.27415	2.0096	1.43352	5.49509	1.1362	3.63272	5.40237	10.258	6.13622	4.75112	#NULL!	4.71994	1.2048	1.37912	4.1806	3.7333949470518424	4.44273
10104	4.10257	3.98353	5.04717	3.59676	3.95182	2.76294	1.23304	3.27274	3.16382	4.48056	5.29055	8.9857	3.90063	2.41419	6.25117	4.92272	3.33339	0.990795	4.56061	6.31409	3.05315	3.15081	5.13466	2.89876	3.01494	3.4471	4.8509	8.31865	5.3400351957548704	4.29317	4.37385	5.17122	4.04263	2.11273	1.27994	5.78119	1.41108	2.96831	6.07526	9.96198	5.45632	5.01201	2.81088	4.60151	1.19742	1.60589	2.51965	4.4601039197211421	4.65405
10105	5.70244	4.57967	6.05327	4.08808	5.7985	2.85051	2.28659	4.68089	3.78415	4.92347	6.39292	10.0561	4.82408	3.75777	7.22983	4.88607	4.44419	3.007	4.54031	6.98516	4.50921	3.96497	5.04012	3.22363	4.27657	5.06497	4.64679	9.29791	6.7930141139375211	5.92546	4.63274	6.1766	5.3785	2.87331	1.95614	6.31332	1.72043	4.19139	6.99087	10.7088	6.79247	6.93591	4.38616	5.44141	3.01845	2.90049	4.89216	3.7474569465155922	4.76169
10107	4.44233	5.11764	6.0522	2.82983	4.49067	2.85711	1.62593	3.7886	3.30585	4.57601	5.01713	8.66902	4.72036	2.58619	7.09499	5.09302	3.61727	2.85306	4.5608	6.40738	2.92964	3.25778	4.46122	2.69346	3.6589	4.20959	5.60562	7.82786	6.274459573276471	3.70927	4.60627	5.48891	4.77389	2.17444	1.98225	4.89819	1.58999	4.12491	6.33705	10.7307	6.17485	4.40107	4.0423	4.81629	2.6978	1.8533	3.68283	2.5870181280635411	4.59518
10118	3.90733	4.81058	5.36301	3.71434	4.27139	2.98165	1.20304	3.06991	2.88046	4.00734	4.41467	9.33605	3.42227	2.69748	6.9786	4.2949	3.42476	1.57527	4.9063	5.83147	3.25796	3.40714	4.64037	2.76733	2.9157	3.89894	4.23704	8.58777	6.3381208628889683	5.73738	3.13896	4.33169	4.42655	2.10594	2.0529	5.27076	1.08096	3.52894	6.0022	10.5625	5.41469	3.59645	2.87724	5.31298	0.825602	1.02812	2.59199	3.9947734134310395	4.3768
10125	5.41087	3.4384	6.03602	3.93463	5.38572	3.19928	2.00548	4.64816	3.86676	4.86383	6.23595	8.89602	6.45412	3.57634	7.66731	4.81988	4.10425	2.04972	5.30661	7.73336	4.0987	4.81433	6.08752	3.07239	3.98614	4.47757	7.36268	8.17226	7.7411414451008111	6.59286	5.40468	5.51403	5.82278	2.15944	2.65839	5.30081	1.81071	4.37798	6.25367	10.3918	7.21901	6.31589	4.03884	5.18227	2.14489	1.51337	3.85006	2.4682759962800405	5.00402
10128	3.94219	4.52432	5.46569	3.08592	4.17851	1.70051	1.36088	3.04609	2.37776	4.36753	4.64575	7.94288	4.74229	2.22787	6.91067	4.27153	3.24218	1.43278	4.30447	5.96187	2.58818	2.85282	4.29192	2.06749	2.82883	3.58518	5.57607	7.53971	5.7284670451230708	3.97575	4.98069	5.83543	3.82302	1.88828	1.41225	4.45823	1.15289	3.04823	5.8403	10.3557	5.4012	3.69433	2.41415	4.33548	0.954732	#NULL!	3.03065	4.752441699046539	4.2877
10131	4.05266	3.15939	5.30545	3.33488	3.90283	2.04016	1.23833	3.47326	2.90273	4.29773	4.40847	8.15845	4.38938	2.30798	6.5141	4.49466	3.29395	1.34627	4.23202	5.73272	3.1105	3.55406	4.36126	2.60643	3.2465	3.00476	4.18714	8.09992	5.7087691842400714	4.1507	4.2991	4.54349	3.88343	2.02683	1.96079	3.36729	1.41209	3.88449	6.04551	10.6831	5.30599	5.63551	4.54812	4.4774	2.2637	1.05936	2.5126	2.7250211319456406	4.20695
10132	4.91773	4.74133	6.34277	3.85207	5.20486	3.32263	2.03076	4.54758	3.98525	4.75782	5.35793	9.22431	4.7592	3.09387	7.85629	5.35629	4.06025	3.33953	5.01505	6.92911	3.82032	3.76559	4.72358	2.98757	3.96425	5.21928	5.80934	8.6462	6.8512108690405409	4.78845	4.50227	6.91606	5.07915	2.92299	2.79915	6.77384	1.60835	4.50845	6.37912	11.2054	6.76904	5.55336	2.45872	4.97416	1.9402	1.86906	3.75401	4.2917725970322911	4.60607
10133	3.97209	3.54345	4.70014	3.31953	3.94984	3.70573	1.40133	4.13257	2.94475	3.87632	4.84021	8.13699	4.30318	2.44174	6.60213	4.36123	2.91022	2.14815	4.44412	6.33918	2.97026	3.35517	3.98093	2.14421	3.37029	4.01954	4.33563	7.89583	5.1770410164410707	6.15721	4.50915	5.64004	4.2397	2.00774	1.87474	4.77694	1.19454	3.55659	5.84405	9.96709	5.60274	3.88432	2.11174	4.20992	2.30383	1.68752	3.61007	2.860382594597239	3.97981
10138	4.6166	5.72632	6.14993	2.85339	5.00562	4.6563	1.76065	4.04559	3.21264	4.67241	5.55825	8.94841	4.98734	3.32377	7.5711	5.13711	3.82633	1.80655	4.86784	6.79473	3.53229	4.62108	6.00378	3.22948	3.11294	4.23215	5.53702	8.52633	6.4062094458587699	4.82313	3.84968	5.77289	5.57308	2.85168	3.21526	5.38141	1.97815	4.80969	5.98454	10.9698	6.73083	4.94406	3.23558	5.6778	2.67672	2.92842	4.95722	4.3555299058499397	4.6818
10141	4.33205	3.92187	4.59945	3.70067	4.19214	1.66343	1.03391	4.63369	2.78155	3.61236	5.8506	9.49722	4.48702	3.256	6.52912	4.58518	3.57739	1.18877	4.23345	5.63302	2.67244	2.29507	5.06251	1.85112	2.43838	3.22822	4.86812	8.06796	6.294003768531172	4.86624	4.02806	5.01788	4.78049	#NULL!	1.90949	4.41692	0.69334	3.48308	5.8746	10.1565	5.29223	4.80289	2.4517	4.33481	2.23811	0.969498	3.57977	3.3857708708278431	3.58091
10142	4.85985	3.97858	5.82914	4.16273	5.09157	1.92199	1.94383	3.72095	3.25345	4.57743	5.76409	9.40498	4.8451	2.69238	7.88096	5.28051	3.78333	1.79452	4.25171	7.21879	4.03846	4.04565	4.32037	3.38247	4.15846	4.54691	4.8137	8.51886	6.1999520690691705	3.34847	4.80632	6.07574	5.45708	2.30684	1.66643	6.42432	1.60747	3.62727	6.32106	10.0206	6.05601	6.55781	2.40186	4.75088	2.75606	1.92601	3.80717	2.8707170679612415	4.64386
10145	4.44555	4.25177	6.13199	3.74721	4.86724	2.32949	1.60461	3.73337	3.0402	4.35438	4.85019	9.04423	4.51941	3.22198	7.53783	4.75806	3.47241	2.46468	5.65744	6.47025	3.29662	4.36441	4.57476	2.6865	3.53085	3.75317	4.61314	8.03896	5.7096114841131707	4.19735	3.9618	4.87868	5.44374	2.11763	1.6534	4.99588	1.69394	4.41939	6.11377	10.2787	5.57632	5.19427	3.40721	5.61753	1.74444	3.6629	3.44233	2.9994167140651418	4.33785
10149	3.90144	3.57909	5.41501	2.88275	3.84856	1.98617	1.17049	3.27931	2.58818	4.12187	4.59922	8.64043	3.53701	2.02979	6.80325	4.43483	2.86456	1.74101	4.47518	5.79832	2.86608	3.16387	3.74519	2.07092	2.9121	3.35425	3.9624	7.96875	5.35817492253907	4.76291	3.73186	5.02344	3.72166	2.13854	1.293	5.23243	1.30377	3.5064	5.83162	10.2794	4.87895	3.76562	3.27318	4.3914	3.20028	1.60458	2.89417	4.3760525654734401	4.2389
10164	4.76333	5.24116	5.67551	3.30994	4.78704	2.6952	1.73482	3.93236	3.35229	4.72063	5.70904	9.28777	4.94993	3.22641	7.31948	4.63686	3.53147	3.36393	4.67537	6.87882	3.21307	3.63118	4.61693	2.87887	4.06294	4.3515	5.25906	8.20877	6.7074656327026503	4.98329	4.88061	5.75609	4.67425	2.89199	1.64502	5.02355	1.51011	3.5904	6.59516	10.2892	6.3687	4.38293	5.03771	5.58797	2.04282	1.81216	3.23827	3.0644711900177923	4.87752
10170	3.86237	2.97262	4.40199	3.29028	4.06168	3.91248	1.16427	3.12933	2.42423	4.04335	5.26533	8.52786	4.32921	2.08496	5.66471	4.62066	3.34636	1.37696	4.70317	5.88133	2.91792	2.68075	4.12589	2.05193	2.36015	3.52431	4.11826	8.09	5.5193360276629706	5.26835	4.18677	5.76093	4.39006	#NULL!	1.57963	4.68764	1.10109	3.42444	5.40119	10.6842	5.34746	5.05674	2.81041	4.66608	1.00985	2.36218	3.46037	4.8411257801966396	4.39143
10175	5.30315	5.1247	6.88992	3.07829	5.50428	3.60609	2.34534	4.15858	4.17967	5.52395	6.08515	9.77911	5.05441	3.77118	8.86921	5.73316	4.38686	2.62045	5.99975	7.11829	4.01104	4.85403	5.34591	3.48305	4.57456	5.68256	5.3073	9.34486	6.5922451052912701	5.19564	3.83866	6.35928	6.64494	4.14503	2.72175	5.01594	2.52812	4.92215	6.94402	11.3419	6.56577	5.19976	3.83951	6.63655	1.9632	2.91217	4.17688	4.5360253833107391	5.6867
10181	4.57668	5.26004	5.6204	3.35077	4.74227	2.28642	2.64651	3.52197	3.06824	4.37787	4.64709	8.49147	6.18393	2.61399	7.38684	4.9675	3.26215	1.57841	4.61699	6.66426	3.37735	3.3153	4.77779	2.39566	3.07897	3.83231	6.05367	8.41913	6.6334114976236807	6.84762	4.40573	6.2209	4.39555	1.86437	2.29394	5.48072	1.05331	2.12585	6.60801	11.3372	6.53608	3.55797	3.1369	4.72559	1.31336	1.37777	3.78336	3.8951495133127403	4.38114
10183	3.74406	3.48057	4.82733	2.7955	3.91697	2.83348	1.30545	3.38704	2.41604	3.85551	4.4303	8.57767	3.79223	2.16265	7.02659	4.18889	2.80209	2.52269	4.13564	6.24325	2.97748	2.52261	3.5036	2.06641	3.12243	3.59775	3.26041	7.79241	4.8693759425332717	3.84393	4.18284	5.60718	3.73531	2.02959	1.67576	5.42557	0.886972	3.14657	5.37635	10.4865	5.43928	4.32442	2.16237	4.89141	0.689184	1.23191	2.95792	1.850827148563541	4.02539
10185	3.95259	4.76211	5.00078	3.53646	3.72565	2.86841	1.05519	3.33323	2.40876	4.26167	4.62552	9.43555	4.02164	2.4519	6.26405	4.40383	3.08006	1.27257	4.86748	5.68345	2.67055	3.07511	4.03619	2.4249	2.64255	4.05803	4.27198	8.62227	6.0287629434252707	4.46149	3.97717	4.12377	3.58838	1.77732	1.7542	3.97702	1.12145	3.68286	5.58402	10.4498	5.26146	3.70238	2.35458	4.4624	2.10456	#NULL!	3.51962	2.2846379811660413	4.41712
10193	4.50678	4.60628	5.93121	2.43027	4.83309	2.59272	1.56976	4.03422	3.74665	4.6533	5.32939	8.42119	4.98863	2.99753	7.71687	4.87253	3.812	2.70873	5.39888	6.72741	3.58569	3.89345	4.53275	3.00642	3.49893	4.03378	4.48515	8.35585	6.1512884158225711	4.2016	3.76556	6.22332	4.6615	2.11056	2.23998	5.7654	1.73944	4.17988	6.32412	11.0766	6.05128	4.36759	4.65461	5.04843	1.87462	2.04009	3.81567	5.7043573794846401	5.11624
10198	4.42418	3.74888	5.65895	3.44381	3.97056	2.18718	1.24795	3.11099	2.70429	4.08201	4.73903	8.86877	4.11984	2.48095	6.78901	4.13046	3.1147	2.32431	4.44972	6.04088	3.06737	2.91254	3.68571	2.03397	2.66769	3.7815	3.95797	8.05051	7.1331943592091109	5.07336	3.59695	5.13164	4.17694	1.53424	1.48311	5.00243	0.944284	3.22042	5.73674	10.1443	5.32923	3.65186	#NULL!	4.03986	3.14836	1.32395	2.67989	3.125704601767739	3.75387
10199	3.84798	2.85633	4.43622	1.89329	3.6605	3.52708	0.945864	3.14926	2.42141	3.79212	4.50131	9.75822	4.08874	2.42664	6.26535	4.23209	3.29373	1.47652	4.95303	5.89963	2.71217	3.04539	4.14006	1.8755	2.43531	3.74027	3.84134	8.4556	6.609876506618872	4.50438	3.62142	4.47964	3.7732	#NULL!	1.52595	3.40937	0.945338	3.64804	5.53344	10.4011	5.25179	4.44009	3.72323	4.99203	0.989868	2.30193	2.77152	4.0424467481503381	4.12157
10201	4.83382	4.44523	6.41359	3.98738	5.26545	3.82792	1.97226	4.55373	3.745	4.96326	5.74401	10.0389	5.21743	3.23837	7.94564	5.46302	4.14098	2.42986	5.19447	7.36459	3.91026	4.40774	5.16904	3.05933	4.22493	4.54091	5.20449	8.52673	7.0453451020726119	5.89514	4.8263	6.67841	5.87259	3.52797	3.57486	6.59391	2.11199	4.72619	6.65533	10.3421	6.483	6.10907	4.20209	5.49022	2.5056	4.5273	3.5769	3.477314832756941	4.95304
10209	5.14598	4.52088	6.27677	4.3426	5.17933	2.65445	2.03534	4.36464	3.32153	4.79598	5.46454	9.34287	5.09945	2.94389	7.78411	4.70968	3.91672	3.18513	4.7707	7.10435	3.81783	4.40282	5.01891	3.26196	3.61596	4.88294	5.40147	9.06119	6.1184602572658697	5.19519	4.25931	6.26791	4.74077	2.7469	2.23813	6.55501	2.16795	4.38171	6.57873	10.9981	6.35539	5.90721	2.64726	5.2935	2.06688	1.5635	3.91811	3.4524374726156899	5.17991
10220	4.68532	5.47558	6.79868	3.833	4.96796	4.02351	1.81229	3.95375	3.69523	5.08248	5.92527	9.63986	4.80242	3.36937	8.29778	5.47481	3.7453	2.51772	5.18427	6.36377	3.76429	3.92554	4.37494	3.62332	3.80016	4.25078	5.51955	9.14706	7.7186131321294313	5.44075	4.25606	5.63518	4.39052	1.63902	2.40789	5.07987	1.92231	4.65764	6.79662	11.5653	6.26349	6.0778	2.65421	5.46801	2.50895	2.48724	3.67658	6.5402920659252395	5.0903
10226	4.98807	4.18353	5.78392	3.65049	4.97367	3.0271	1.92553	4.08087	3.47113	4.77489	5.27522	9.5652	4.59063	3.11313	7.133	5.15542	4.24253	2.4423	5.23544	6.70235	3.43186	3.53733	4.64702	2.65444	3.46753	4.62431	4.81481	8.96706	5.3315790418657718	5.56767	4.57578	5.11418	4.86711	2.33006	1.90657	5.20418	1.44089	3.63673	6.4026	11.0866	6.11404	4.57981	4.76506	5.33029	3.23662	3.26755	3.75965	5.3626751410862408	4.72561
10230	4.31609	4.04068	5.46132	3.76931	4.66911	3.73368	1.48855	3.97416	2.73244	3.86544	5.06715	8.37425	4.83729	2.25485	6.33941	4.21773	3.31161	2.41454	4.86435	6.31523	3.1684	2.70289	4.34632	1.98457	2.80971	3.77935	4.74843	8.3067	6.0083500034773705	5.32326	4.38685	6.02759	4.75144	1.86663	1.68469	4.45467	1.45787	2.89369	6.00011	10.5392	5.99032	5.35066	3.55045	4.80895	1.52167	2.94756	3.8364	2.500466451149038	4.00268
10233	4.7362	3.57446	5.3412	3.9211	4.72204	4.05597	1.66041	4.85335	2.66118	4.43768	5.50934	9.33397	4.72682	3.52409	6.66257	5.00119	3.11705	2.04199	4.67622	6.21375	3.32607	3.01748	4.45091	2.58421	2.81951	4.27409	4.47244	8.16504	6.6437390738901696	5.9218	4.94309	6.50899	5.65422	#NULL!	2.35579	5.2126	1.72516	4.24857	6.25976	10.6599	6.3203	7.43311	3.61359	4.50181	2.00529	1.84108	4.05027	2.7535234420319399	4.52554
10234	5.42319	4.54086	5.78083	4.69437	5.74748	2.73793	2.83035	4.51985	3.40846	4.69325	6.07977	9.14692	5.24554	3.0944	7.44537	5.31044	3.83861	4.00678	5.31128	7.20513	4.19167	4.25514	4.65894	3.07461	3.77851	4.63464	5.95669	8.09925	Excluded	4.43516	4.93073	5.89587	5.31782	2.74224	2.82311	5.6383	1.8679	4.45632	6.48754	10.3528	6.88467	5.72161	4.513	5.33591	2.59421	2.03978	4.13607	3.7365330526190417	4.87453
10242	3.84077	2.64408	5.15221	3.55846	4.09599	1.82657	1.0265	3.23151	2.5198	3.71194	4.24271	7.7854	3.77115	1.5945	6.34135	4.16193	2.84635	1.7595	3.73569	5.6766	2.66801	3.09043	3.488	1.98084	2.61777	3.55887	3.3903	7.85423	4.4101905316932699	5.12059	4.0028	4.60792	3.44745	#NULL!	#NULL!	4.515	0.870329	3.30403	5.35277	9.608	5.44784	4.93679	2.82743	3.86657	0.660185	1.52078	3.15589	1.8441350650221386	3.72117
10249	4.42134	4.29306	5.69981	3.72217	4.64146	3.57413	1.78373	4.13278	3.1428	4.19492	5.52839	8.63249	4.09176	2.67103	7.63975	4.46298	3.20175	2.80589	4.31029	6.37904	3.33709	3.25695	3.94403	2.71846	3.25255	3.84576	4.62536	8.28885	6.6026074566824695	5.33054	4.91794	6.01453	4.96887	2.0407	1.91135	4.77198	1.62762	3.96829	5.99457	10.3111	5.42294	3.93357	4.14434	5.13617	3.91605	2.09424	4.08187	4.4721889084452382	4.44372
10251	4.96528	3.42918	5.42802	4.26908	5.09576	3.0351	2.01996	4.32589	3.22389	4.58631	5.65737	8.72609	5.05038	3.32266	6.92777	4.96179	4.00459	2.78806	5.18914	6.91047	3.53451	4.39572	4.46981	2.57202	3.11825	4.45458	4.59097	8.3921	6.3296796879084711	6.33235	4.80768	6.27238	5.04914	2.68989	1.8977	5.85215	1.49802	3.50153	6.22965	10.9022	6.72373	5.35901	4.45641	5.09942	1.53706	2.57583	4.39682	3.8774008804557423	4.63975
10259	4.25194	4.16533	5.38389	3.13154	4.15492	2.14411	1.35634	3.379	2.57738	4.28116	4.62771	9.58541	4.42078	2.1711	6.26474	4.69624	2.88869	1.76973	4.68787	5.79695	2.75764	3.10896	4.49824	2.369	3.40039	3.77421	4.15269	8.2001	5.6179031244923712	5.63446	4.8194	5.53453	4.10631	#NULL!	1.75386	5.72551	1.33899	3.35679	5.73131	10.8158	5.80137	5.12294	4.33648	4.58643	2.43044	2.37224	2.8473	3.4128768969139398	4.01856
10262	4.0779	2.96547	5.65067	3.21328	4.11495	2.06871	1.35441	3.43153	2.9531	4.43161	4.63913	8.87048	3.81007	2.16643	7.51663	4.13137	3.2039	1.83439	4.83813	5.95644	2.98878	3.42702	4.62401	2.49669	3.24077	3.94502	4.3561	8.25576	5.3005572456645709	4.50194	3.88279	5.43999	3.96189	1.53684	1.60312	4.53744	1.28943	3.52018	5.80175	9.8509	5.47201	5.42629	2.2803	4.60588	0.962906	1.69977	2.93626	4.3504438583923406	4.55744
10273	3.64849	3.06648	5.13253	2.67932	3.45191	1.94668	0.843206	2.66975	2.23767	3.93579	4.58434	8.17451	3.43253	1.559	6.63683	3.80112	2.86723	1.24414	3.85665	5.25908	2.58836	2.79862	3.90886	2.26322	3.21537	2.70838	3.85582	7.78937	5.4754493444014711	3.3139	4.00532	5.68057	3.46361	1.90027	1.66852	4.80104	0.748014	3.23501	5.53378	10.1269	5.31662	4.40377	1.85047	4.41771	2.13881	1.48363	2.46833	3.8073979348683413	4.04637
10277	4.04697	3.92453	5.70286	3.03711	4.24645	3.06555	1.00352	3.12314	2.68001	4.28348	5.15486	8.72675	4.59418	2.06874	6.97795	4.70801	3.52876	2.13264	5.29163	5.89457	3.1968	3.35268	4.01112	2.60995	2.81202	3.96017	4.1469	8.17304	6.4860827233000711	6.39737	4.60694	6.3003	4.27078	1.65134	2.27677	5.39394	1.57526	4.34678	5.80907	10.3514	5.51611	4.96301	3.99497	4.97397	1.48382	2.40283	4.3213	2.272296878537539	4.66494
10287	4.21221	4.83905	5.56826	2.20524	4.6783	3.11739	1.07201	3.82297	3.54088	4.28001	4.80794	7.97744	3.82956	2.62364	7.38229	4.12924	3.06932	1.81328	3.75764	6.26016	3.31171	3.21557	4.23965	3.03795	3.00109	3.4743	4.6671	7.84979	6.3275989356696689	4.17706	4.80636	5.13358	4.63428	2.15843	1.67711	5.5737	2.05866	3.44125	6.03787	10.3665	5.8444	3.92182	2.67216	4.94953	1.87541	3.03335	3.78823	4.124365107431041	4.04769
10288	4.3424	5.35445	6.82676	3.99766	4.28289	4.24974	0.811263	3.18345	3.33698	4.6408	4.7188	10.3029	3.66544	3.43302	8.13634	4.91237	3.71332	0.880032	5.25888	6.30582	3.2801	3.52624	3.80247	3.01643	3.97321	3.97103	5.50646	8.7104	7.2623494080843694	5.79891	4.31722	5.6457	4.72007	2.7057	2.38044	5.70012	1.55756	4.59704	6.41814	10.7789	6.12191	4.21189	#NULL!	5.44043	2.20766	0.923755	2.77757	4.7279735755765397	4.82941
10293	3.64547	4.10308	5.63166	2.57377	4.17209	2.49183	0.895785	3.65752	2.40188	4.19028	4.18839	8.24638	4.25572	2.36552	7.50375	4.50613	2.75979	1.59619	4.67392	6.01417	2.81453	3.08152	4.34518	2.07849	3.01622	4.18505	4.9202	8.06131	5.7719237922405702	5.42432	3.60714	5.34818	3.8758	1.86457	#NULL!	4.35334	0.729605	3.65791	5.36026	10.6877	5.67023	3.19161	2.46393	4.91835	2.40857	1.64277	2.25476	1.5221493591882409	4.64148
10296	4.4961	4.24526	5.98212	2.92978	4.49595	2.25969	1.67924	3.97503	3.48161	4.5363	5.43841	9.09674	4.45868	2.61766	6.90844	5.01093	3.65755	2.06678	4.89648	6.5827	3.38437	3.56124	4.57954	2.94396	3.63846	3.70625	4.82715	8.23054	6.1152433349823694	5.88701	4.06044	5.13296	4.15506	2.10436	1.21352	5.91311	1.65956	4.06799	6.45419	10.7895	6.05408	5.73431	3.01988	5.24165	0.600821	2.26021	2.90492	2.9785562332468394	5.04702
10297	4.54584	4.05436	5.67256	3.02496	4.94067	3.4496	1.64693	4.6457	2.99567	4.50067	5.32106	9.09541	4.51266	2.92728	7.30459	4.59148	3.7664	2.56278	4.93612	6.39177	3.28758	3.56669	4.33634	2.19526	2.95962	4.17699	4.37753	8.6964	6.4333831103242707	6.41219	3.63533	6.0055	4.3024	1.92039	2.25218	5.25035	1.35562	3.75582	6.08679	10.2468	5.70743	4.30072	#NULL!	4.7106	1.61646	2.33626	5.29595	3.6865416332617404	4.89798
10300	3.74524	3.95923	5.06184	2.95019	3.61826	2.34711	0.857196	3.25531	2.20456	3.82545	4.3796	8.13178	3.70978	2.04845	6.4314	3.97427	2.67298	0.883723	4.11443	5.2053	2.32342	2.26026	3.45446	2.04861	2.52386	3.01279	4.20248	7.96863	5.4635621189869701	7.22164	3.7639	5.21677	2.8767	2.03365	1.928	4.48754	1.11356	3.75865	5.4987	10.304	5.19951	1.57746	1.88095	4.72876	2.34277	#NULL!	3.25127	1.7706243813747398	4.14772
10304	4.09516	4.42608	5.37103	3.64414	4.24581	1.76151	1.42467	3.13551	3.10969	4.19255	4.90533	9.19826	3.62105	2.70285	6.97968	4.53154	3.21744	2.06158	4.24556	6.03654	3.03338	3.41536	4.2835	2.38624	3.71362	4.31053	3.26237	8.39414	5.7242181638149701	4.84223	5.22073	5.63869	4.15804	1.71578	1.61764	4.57019	1.09859	3.31087	5.69718	10.1929	5.85425	6.00184	2.78801	4.10058	1.1855	2.60433	3.24435	3.1290554766343424	4.07469
10309	4.18443	3.52541	5.42095	3.83769	4.1024	1.9013	1.35135	2.70036	2.96735	4.32363	5.01868	9.06669	4.2188	2.25626	6.28082	4.35516	3.03769	1.81027	4.21903	6.11208	2.95925	3.06093	4.05719	2.43065	3.06578	3.86939	4.36764	8.39726	5.0534296337604703	5.08783	4.50132	4.58877	3.93727	1.77683	2.10919	5.57325	1.36571	3.60038	6.04587	9.81583	5.55465	6.36917	2.11309	4.8184	1.39103	3.11938	3.50375	4.7849375343831397	4.25923
10313	4.3941	5.01501	5.14366	3.40594	4.04871	2.31174	0.922078	3.94117	2.55133	4.24606	5.19002	9.12265	4.14052	2.16232	7.11138	4.24825	3.19493	1.53096	4.76219	5.7072	2.80073	3.04029	4.53859	2.52873	2.46191	3.70646	4.63156	8.15394	6.1052802566428204	3.21616	3.68998	4.82607	4.23871	1.54623	#NULL!	5.48425	1.32769	3.27787	5.76452	9.87717	4.89607	5.22617	2.89608	4.87481	1.87265	1.58405	3.05678	2.8636379916366406	4.20584
10320	5.14741	4.52023	5.78279	2.96525	5.0532	3.35598	1.83826	4.50086	3.6373	4.62768	5.62668	9.15372	4.21208	2.97044	7.57364	5.08341	3.72305	2.61323	4.64544	6.73844	3.75045	4.15407	5.2139	3.2209	3.70598	4.63424	5.17225	8.59605	6.5528277347067698	4.23192	3.95645	5.62665	5.15625	2.04765	2.22781	6.13696	1.80324	4.29542	6.62739	10.4866	6.57375	6.08821	1.61195	5.38613	1.94154	1.5791	3.22909	2.5951088812240397	4.98924
10323	4.20735	4.34983	5.36161	3.57941	4.29876	2.13779	1.44279	3.50597	3.31463	4.46448	5.42557	8.20735	4.2525	2.35104	6.74017	4.82369	3.62035	2.30174	4.50341	6.02113	2.92017	3.14232	4.4173	2.72234	3.5446	3.83322	5.41275	8.15049	5.4061460057196706	6.60578	4.53542	5.62752	4.30766	1.97888	1.76101	4.49471	1.61026	3.53394	5.89572	10.0017	5.5512	5.39453	3.57996	4.38473	1.93808	2.00364	3.46367	3.5174011060778398	4.51472
10326	4.86383	4.54005	5.93807	3.92456	4.45933	4.07655	1.76971	4.23007	3.51728	4.76866	5.57524	9.9932	5.04605	3.69234	7.22882	5.33223	3.28487	1.66629	4.93755	6.49813	3.27558	3.41091	5.0452	2.82709	3.8609	4.39548	5.28155	8.85058	7.7560468970849898	4.98834	4.82236	5.35102	4.82402	1.90306	3.24057	5.17027	2.05206	4.00045	5.94329	10.8	5.79162	5.02633	3.42055	5.6023	1.93471	3.55205	3.03789	4.4378241118052379	4.56605
10329	4.62333	5.35786	6.93108	4.29878	4.70722	2.99364	2.02485	3.83266	3.60553	5.06475	5.25967	9.42964	4.0295	2.74824	7.56661	5.34744	3.7614	2.10934	5.29045	6.33847	3.16416	4.43157	4.77078	3.32068	4.66825	4.1676	4.59906	9.0539	6.7462784142570706	5.30237	5.5208	6.12116	4.20821	2.75953	2.57485	5.51047	1.76906	3.93409	6.28809	11.2119	4.98394	5.25399	2.54437	6.29445	2.98326	2.3603	3.60138	4.0483311119982375	5.41876
10335	4.88511	4.60412	5.53924	2.97407	4.51553	4.26646	1.71364	4.07225	3.29279	4.73034	5.51127	10.0331	5.07302	2.60898	7.20886	4.7001	3.87009	2.44947	4.95012	6.07865	2.9522	3.52302	4.47864	2.99504	3.40721	3.91332	4.0912	8.84731	6.2827014353273691	5.03284	4.55026	5.38021	5.07486	2.83037	2.93356	5.07462	1.67592	4.08419	6.28014	10.8826	6.25142	6.58281	4.30828	5.45996	2.33673	2.60335	3.86576	3.3408072314780388	4.76971
10349	5.24421	4.24662	5.80065	3.38408	5.41563	3.77597	2.41813	4.12369	4.01579	4.96553	6.68936	8.89373	4.94895	3.96707	7.47022	5.42232	3.91268	3.57141	4.94108	7.47476	3.98687	4.30723	5.16572	3.17532	4.4356	4.52911	6.24723	8.99719	6.5258074588861215	8.3725	5.83276	5.84516	6.29795	2.39129	2.85631	6.12214	2.44328	4.31383	6.64537	11.0859	6.88037	5.80841	3.58866	5.49605	2.01943	1.93297	4.9309	4.1503970760801918	5.04294
10355	5.67204	4.23457	5.59331	4.30524	5.67946	2.96569	2.41987	4.50151	3.4905	4.97108	6.29845	8.47946	5.73444	3.50085	7.08794	5.01184	3.81328	3.66342	4.12188	7.50164	4.44342	4.03547	5.09214	3.292	3.74357	5.46055	4.9988	8.72563	5.9069721925090208	4.99079	4.83792	5.82854	5.52322	1.53223	2.24819	7.37557	2.05434	4.15041	6.75908	10.9097	6.70608	5.87722	4.88828	5.63768	2.13601	2.85408	4.59424	2.6153823875595914	4.71197
10361	4.54344	3.93749	5.74404	3.47082	5.01613	2.93354	1.75846	3.93823	2.72028	4.54326	4.93378	8.43576	3.48991	2.58227	6.8548	3.43745	2.901	1.87116	5.49152	6.39826	3.77113	4.46513	4.18002	2.93541	3.30391	4.72708	4.35724	7.73872	5.7466820811092694	5.93091	4.80796	6.50292	6.63592	2.16735	3.15317	5.67528	1.69973	4.3069	6.14544	10.8353	7.9318	4.15695	2.23704	4.85914	2.9359	3.786	3.19656	3.7689829996950395	4.40314
10362	4.76016	3.58976	5.93734	3.1725	5.02636	2.8183	2.18811	4.21705	3.14134	4.76169	5.45369	8.38489	4.83587	2.9759	7.29533	5.37632	3.6468	2.48382	5.05351	6.41175	3.54265	4.31791	5.26904	3.45071	3.7639	4.21491	5.86676	8.54016	5.0125820779007695	4.3425	5.5791	5.82824	4.64655	1.66018	1.98042	6.22922	1.97752	4.29915	6.53986	10.2023	5.45965	5.23713	4.5094	5.40684	3.34211	1.91293	3.55688	3.0093755771898381	4.83866
10368	4.31687	5.14283	6.23116	3.65151	4.6749	2.92083	1.09163	3.35455	2.9676	4.48448	5.23358	8.45181	3.75973	2.76576	7.96899	5.07371	3.44784	1.3466	4.55873	6.21449	3.48989	3.76128	4.34234	3.16575	3.52221	3.90095	4.88011	8.31047	6.3843181183143694	4.4937	3.9789	5.86251	4.08414	2.11193	2.53799	5.70526	1.78033	4.12559	6.17548	11.1343	5.98336	6.23737	2.61327	5.52821	1.65892	2.43351	3.11139	4.9298944711521404	4.49547
10375	3.70363	3.76428	4.89316	3.46016	4.11513	2.5739	1.14296	3.30063	2.54271	4.18184	4.48396	8.36829	3.73382	2.22793	6.68048	4.21818	3.21143	0.930361	3.98955	5.83985	2.77855	3.22953	4.24103	2.15679	3.06581	3.72291	3.86433	8.10738	4.8278408605556722	4.47905	3.23435	5.62619	3.90259	2.22447	1.6557	4.84581	1.0675	3.52236	6.11971	10.3855	5.39817	4.12427	3.48564	4.81534	1.82973	2.1526	3.25081	5.5364886136842397	4.10219
10378	5.05295	4.10094	6.22934	3.91815	5.60104	2.64495	2.13482	5.27569	3.5335	4.89463	6.109	9.0976	4.46521	3.07729	8.4964	4.38365	4.42154	1.90113	4.74533	6.56561	4.05076	4.31116	4.14043	2.95562	4.63437	4.10517	4.80331	8.62457	4.485056503249071	7.49394	5.99638	6.02377	5.9289	3.23971	2.52705	5.46331	2.17817	4.38938	6.10322	10.8368	6.65174	5.78234	1.85947	6.30558	1.9312	1.37972	3.74073	3.4798864899305904	4.6101
10380	4.7302	5.62845	5.52141	3.38065	4.49198	2.26837	1.52097	3.26557	3.21711	4.31423	4.84765	9.8101	4.07967	2.89875	6.70278	4.4184	2.95624	2.52534	5.01829	6.23131	3.22072	3.29163	4.19951	2.5067	3.44295	4.47959	4.65422	8.35899	6.7230228217971701	4.54693	3.8882	5.51501	4.15708	#NULL!	1.46704	5.63402	1.23442	2.73629	5.8223	10.1097	5.83062	5.6352	4.12819	5.12164	1.6487	2.17213	3.45009	3.5393457783700382	4.3305
10387	5.23882	4.74764	5.49918	3.55084	3.78696	1.73591	1.01551	2.67132	2.81827	4.12462	4.5565	11.0387	4.75048	2.27561	6.5101	4.7068	3.1506	1.14027	5.63107	6.09708	2.7532	3.56678	4.35898	2.77868	3.05709	4.55127	4.42434	7.86205	8.1739932084588709	5.01388	3.99939	5.112	3.80172	#NULL!	1.7334	5.29512	1.23124	3.40297	5.8941	10.6919	5.65995	4.82117	3.47124	4.36871	2.3497	2.0846	3.11117	2.9479461958978388	4.07109
10390	5.05273	3.90125	5.04262	3.62913	4.17237	2.62963	1.36116	3.15349	2.3853	4.06299	4.8569	10.0164	4.16537	2.07839	6.90491	3.84042	2.85465	1.20354	5.1682	5.54822	2.88028	3.02431	3.9386	2.44751	3.56808	3.76005	3.07232	8.08111	6.6913898274850707	5.8516	3.56929	5.42728	4.62808	#NULL!	2.21547	5.30597	0.883224	3.8209	5.72249	9.92852	5.38719	4.1484	1.89316	5.30934	0.914419	1.64525	3.23613	3.7843548430654406	4.47496
10391	5.32626	4.57129	5.53892	3.20632	4.45303	1.74605	1.29794	3.2745	2.77564	4.67672	5.28868	11.575	5.78123	2.50867	7.5311	5.47147	3.74597	1.95425	6.11695	6.36479	2.86586	3.43792	4.34325	2.89524	2.85877	4.88265	4.86741	8.22137	7.8576731094932804	5.1165	4.50404	4.65655	5.02383	3.1355	2.05601	6.20606	1.04874	3.91406	5.70945	9.81674	6.45966	4.32157	2.63848	4.65296	2.1793	#NULL!	3.50008	4.7076080536645417	4.4877
10393	5.83415	4.34554	5.71508	3.71991	4.71135	2.97388	1.47433	3.70108	3.18831	4.81923	5.02213	11.7763	5.45434	3.17767	7.25338	5.43921	3.77994	3.25289	6.40415	6.70889	3.36405	3.91973	4.66528	3.05422	3.54385	5.21169	5.30999	8.81529	7.9341245873478909	5.93626	5.09181	5.84883	4.64476	1.98953	2.84699	5.88508	1.81041	3.9338	6.45169	11.013	6.13895	5.9883	3.95482	5.82303	2.12542	2.06605	3.90896	5.279600969876741	4.73462
10395	3.75111	2.77795	5.21456	2.33321	4.06781	2.56233	0.778464	2.75918	2.64575	3.86596	4.37764	7.26947	4.24613	2.30062	7.10405	4.27144	3.0031	0.760634	5.03511	5.52728	2.48118	3.28795	3.96352	2.1155	3.17715	5.55092	3.70659	7.4995	6.0976417204846696	3.71317	4.67818	4.20343	3.79695	#NULL!	1.87887	4.41728	1.12077	3.54948	5.52669	10.4407	5.23365	4.85205	2.91755	4.27413	1.03906	1.76173	2.18145	2.9698702553186398	4.0164
10400	4.73767	3.08681	5.22516	3.80184	3.57354	2.44701	0.729551	2.9203	2.38246	3.76645	4.27747	11.4711	5.16846	2.09891	6.1659	3.95254	2.65869	1.11438	5.42946	5.26904	2.33787	3.16301	2.84277	1.92816	2.44026	4.01129	3.78853	7.59871	7.5461402833785902	5.08488	4.2569	5.32741	3.87968	#NULL!	2.56599	5.08932	0.862374	3.2994	4.50585	9.54494	4.99959	3.94238	0.841385	3.63449	1.33145	1.46269	#NULL!	1.7745807892191385	3.75354
10410	5.23705	3.79635	5.10023	2.6931	4.06856	2.81157	1.51668	3.38446	2.7861	4.19146	4.57601	11.1324	5.51407	2.53546	6.47717	4.58783	3.4504	2.40609	5.7032	6.09733	2.99565	3.128	3.91933	2.25203	2.89577	4.67632	3.83317	8.41019	7.5883920744243794	3.89972	4.3819	5.49487	3.9357	#NULL!	3.47098	5.05533	1.20376	4.10373	5.82238	10.0089	5.95594	3.36846	3.9105	5.01216	1.49469	2.80871	2.92138	4.3139590915403367	4.46544
10420	4.34566	4.45986	5.26566	3.62289	4.25988	3.1693	1.35103	3.38238	2.74817	4.17397	4.61787	9.01463	4.27478	2.80435	7.28163	4.3093	3.22988	2.1321	4.63629	6.28621	3.05673	3.2113	4.12823	2.37002	3.18237	3.38374	4.83596	8.4452	6.9739804632229694	5.65504	3.73606	5.67346	4.42761	2.46466	1.62496	4.84955	1.44524	3.46275	5.81593	10.0424	5.61018	5.17502	3.17963	4.96633	1.58232	1.33926	3.15847	3.0106515049770395	4.23079
10433	4.00382	4.60611	5.16557	2.98717	4.06083	2.58995	1.29327	3.28278	2.89733	4.01493	4.73656	8.21762	3.59093	2.12836	7.07069	3.83635	3.24242	1.63565	4.12507	5.67859	2.84623	2.67972	4.31467	2.33888	2.88397	4.15182	4.10788	7.98738	6.21103454790667	4.98881	4.28278	5.79123	4.54233	1.94433	1.06662	4.99186	1.1304	3.57689	5.79997	10.786	5.50013	4.96189	1.44949	5.33242	1.19209	1.60187	2.76887	2.6462687591094398	4.44353
10435	4.00147	3.4074	5.12763	2.53167	3.8964	2.37525	1.17425	3.12223	2.6395	4.02407	4.80462	8.54852	#NULL!	2.11672	6.97711	4.84621	3.25927	1.14741	4.26804	5.59623	2.40543	3.06893	3.84025	2.25286	2.33858	3.64189	4.62801	7.63433	5.6640215574095683	6.06223	3.80821	5.37225	4.4299	1.57922	1.76969	4.0185	0.953147	2.69434	6.06948	9.75134	5.06415	5.6773	2.92589	4.78296	1.19138	2.73555	2.72286	2.7812928432104393	3.9896
10444	4.30058	4.61874	4.89478	2.83647	4.49744	3.75	1.03706	3.32992	3.09452	4.11725	5.45643	8.91214	4.26718	2.40886	7.24896	4.75831	3.66807	1.69253	4.50559	6.36236	2.87367	3.1412	3.85942	2.07373	2.91576	3.75758	3.2173	8.63039	5.5415457148805709	6.44119	4.85043	6.30293	4.26939	2.28268	1.8288	4.91346	0.943844	3.91577	6.25852	10.7438	6.18175	5.18124	3.95038	5.36434	1.84605	1.46327	3.01385	2.4273312810608432	4.52089
10449	3.99058	4.46221	5.11486	2.84063	3.80008	2.14303	0.845989	3.55903	2.94738	3.85984	4.23309	7.63724	3.49507	2.26607	7.24887	4.32036	3.12292	1.02908	4.21532	5.32988	2.4736	2.77852	4.21599	2.16764	2.89985	2.97416	4.12051	7.67548	4.7901467358443712	4.16724	3.95012	5.41264	3.73751	#NULL!	2.10036	4.28215	0.839894	3.58879	5.93974	9.56334	5.00181	4.83925	2.47403	5.01408	1.50697	0.940658	2.46563	4.1006412297639425	4.21375
10450	3.90184	3.67017	4.80092	2.55602	4.30342	2.95685	1.16459	3.14904	2.38609	3.78032	4.44607	8.67742	3.68414	2.02698	6.82706	4.47052	3.09338	1.56436	3.7063	6.15601	2.75261	2.58425	4.57679	1.76504	2.99186	2.85323	5.51821	7.40792	5.9014765422712712	4.27978	3.90047	5.3603	4.2903	2.20647	1.46093	4.32587	0.863921	3.27536	5.61623	9.42748	4.93539	3.18435	#NULL!	4.06934	1.46522	1.75011	3.77215	3.0227855006070379	3.86065
10455	5.64817	4.92389	5.60978	3.48888	5.47335	4.14621	2.36252	4.7786	3.88057	4.51999	6.08173	10.1008	4.95889	3.17537	7.14227	5.00861	3.86222	1.97147	4.88887	6.82345	3.94065	3.67357	5.39598	2.79862	2.94051	3.95967	4.64279	8.68275	7.0394484758120699	4.63432	4.55963	5.69097	6.58718	2.51037	2.16832	5.45501	1.83734	4.40647	6.52531	10.7481	6.96962	6.54387	#NULL!	5.57189	3.05621	2.17874	3.61041	3.6327094005157421	4.97088
10457	4.36477	3.46159	5.21362	3.35097	4.38666	3.26812	1.38249	4.10408	2.65292	4.36187	4.87494	9.48449	4.67504	2.14566	6.58511	4.74421	3.54949	2.25588	5.11735	6.40315	3.04736	3.74007	4.25225	2.53962	2.99554	3.8436	5.29327	7.58729	6.2157853743919693	4.8194	5.04072	5.74305	4.92856	2.47182	1.89583	4.55511	1.27161	3.70776	5.95282	10.2055	6.01897	4.86269	4.19933	4.26144	1.76723	1.42269	3.06044	5.0611184480370408	4.41838
10462	5.40806	3.65445	6.15994	3.84039	5.4586	3.12056	2.44113	4.72902	3.39088	4.92832	6.04563	9.30493	5.40391	2.90936	7.15206	4.57422	4.19277	3.84066	5.53127	7.37587	4.28971	4.5075	5.26564	3.00699	4.10404	4.89192	4.88964	8.65923	5.1730208098869701	4.65162	4.84181	6.2825	5.38774	2.05752	2.63431	5.75131	2.10966	4.04238	6.54633	10.9388	7.03017	7.13479	4.5411	5.35707	2.0752	1.89284	4.52061	3.3984111564379398	5.02108
10466	4.21688	4.22621	5.73961	3.46386	4.34759	2.77015	0.777012	4.01932	2.91993	4.24123	5.16095	9.00141	4.40143	2.26756	7.31166	4.65205	3.25549	2.21938	4.47159	6.2408	2.80288	3.10672	4.41052	2.44102	3.16852	3.98117	4.34531	7.85096	6.6466813234223894	4.18056	4.68492	5.82343	4.44516	2.19854	1.96651	4.84609	1.18746	4.17033	5.85049	10.5963	5.77397	2.36522	2.16854	5.0113	5.03376	2.57952	3.42549	3.5816806358671411	4.36145
10469	3.80117	2.63612	5.26525	3.07012	3.58743	1.33209	1.10731	2.78746	2.42703	4.10475	4.551	8.08253	3.4741	1.90866	6.66167	3.81867	2.89022	2.07168	4.15943	5.41104	3.06438	3.18354	3.85268	2.52503	3.0951	2.93376	3.23932	7.75744	3.8518778507729707	5.12521	3.60925	4.65797	4.16815	#NULL!	1.30169	4.327	0.908716	3.39457	5.33912	10.2314	5.20577	4.63745	3.02684	4.40493	1.37283	1.01086	3.47334	2.0630513020760426	4.32564
10474	4.50392	3.67741	5.32234	2.96901	4.56246	3.04372	1.67805	3.60844	2.90881	4.10948	4.36283	8.98026	3.85492	2.09163	6.72786	4.83052	3.27002	2.94161	4.94418	6.13064	3.03615	3.61254	3.78707	2.57059	2.865	3.66509	3.17521	8.41929	6.2885631535439712	4.40189	4.19974	5.26759	4.08894	2.22262	2.06497	5.08081	1.42022	3.76518	5.81642	9.95511	5.48469	5.16291	3.30983	5.09927	4.21552	2.31421	4.11227	1.997752456820342	4.24132
10475	4.73711	3.4214	4.99924	3.34699	5.00423	2.77104	1.46519	3.79432	3.07798	4.60438	5.00353	8.69968	4.66076	2.54667	7.03846	4.85717	3.5783	2.61957	5.01321	6.6588	3.26347	3.60555	4.98502	2.35832	3.10239	4.175	5.11399	8.59434	4.8817151063094704	5.15905	4.71542	4.88302	5.13548	1.58321	2.62956	4.65883	1.35856	4.43887	5.91013	10.8589	6.88253	7.43933	4.42523	5.03537	2.36565	3.17694	4.04355	3.0467002742724429	4.70597
10478	4.41438	3.40582	4.6244	2.62284	4.12045	2.88873	1.54373	3.64765	2.83585	4.14224	5.33857	9.11535	4.58511	2.87873	5.40505	4.34111	2.90648	3.12454	3.90666	6.52995	3.61084	3.3486	5.41065	2.54671	3.19849	3.70948	5.18965	8.3889	6.816421702993062	4.00376	3.94663	5.10603	4.65274	1.92296	1.69577	4.53429	1.35821	2.38866	6.43635	10.4655	5.77752	5.43668	2.24161	5.05468	1.49372	1.64303	3.19082	5.3571931825673413	4.42607
10482	4.90771	3.91248	5.797	3.62977	5.00389	1.49915	2.07162	3.55973	3.57709	4.97652	4.97712	7.46789	3.79226	3.05263	8.07659	4.39645	3.47201	2.51598	4.20838	6.98832	3.59239	4.6449	4.20599	3.04855	3.85455	4.69681	4.64561	7.47375	6.4476701800022704	7.88177	4.78032	5.48683	5.39836	2.70222	2.03216	5.46242	2.43327	4.00746	5.44787	10.602	5.92702	6.34041	1.9994	4.97845	1.77142	1.3605	2.83534	3.2798857881663399	5.7307
10483	4.77944	5.40213	5.94278	3.24768	4.74166	3.35179	1.61127	3.85044	3.16233	4.68368	5.37322	9.72595	5.00832	3.07724	7.09399	5.02516	3.99135	3.02103	5.66369	6.98694	3.42007	4.32211	5.4225	3.24399	3.56173	4.25777	5.38465	9.09407	7.3959328753178211	5.56056	3.86804	6.29822	4.88063	2.9082	2.68865	5.409	1.51656	3.98201	6.46544	10.6371	6.11679	4.85146	3.57582	5.26535	2.26023	1.35816	3.40069	3.7566126754711919	4.9964
10484	4.49282	3.93539	5.01325	3.40732	4.54324	2.77671	1.95433	4.57231	3.23449	4.48263	5.09783	8.50467	4.22971	2.44613	6.94391	5.07149	3.39901	3.38279	4.64816	6.53347	3.54073	3.48791	4.45738	2.68636	3.17155	4.38952	4.49379	8.11647	5.2199209432436708	4.39556	4.61038	5.73736	4.24663	2.19133	2.1922	5.19331	1.36089	3.89795	6.1887	10.661	5.94125	5.37008	3.46542	4.9878	1.52203	2.11451	3.22899	2.6155271166750418	4.69112
10487	4.81637	5.04423	5.9602	3.79123	5.09571	4.35091	2.05184	3.98956	2.91851	4.39929	5.05481	9.60281	4.24161	2.56796	7.47923	4.41332	3.77584	2.84156	5.30283	6.81553	3.83455	4.13963	4.43118	3.00496	3.52847	4.90852	4.97531	8.66266	6.6075943330272713	5.10573	4.47884	5.61342	4.35622	2.39425	2.9139	5.83938	1.29641	3.7591	6.40657	10.7391	6.01511	3.56006	3.04933	5.02221	0.926135	2.52374	3.64912	2.8074149042420413	4.48295
10488	4.05821	4.39888	4.73933	2.948	3.84436	2.98487	1.38588	3.30734	2.63017	3.91524	4.20855	8.89722	4.18975	2.21731	6.90513	4.21634	2.60023	1.84533	4.22072	5.83949	2.54772	2.5681	3.58555	2.19049	3.23043	3.42544	4.56536	7.62451	6.1976240627795702	6.969	4.14595	4.49059	4.04362	1.99924	1.96865	6.19577	0.973662	3.78959	5.21791	9.83487	5.18484	3.29446	2.86025	4.25658	1.32212	0.95519	2.38893	1.9993940721158394	3.87612
10499	4.49441	4.2142	5.53681	3.55944	4.3255	3.24729	1.5566	3.69705	2.89958	4.3295	5.04688	8.93072	4.24128	2.34562	7.0646	4.96587	3.89529	2.81941	6.54886	6.35336	3.32198	3.21158	4.35583	2.57865	3.61364	3.82368	4.19364	8.66487	5.2784821852470696	6.30333	3.77169	5.76531	4.42677	2.31898	2.83421	5.52813	1.34885	4.22437	5.86817	11.0589	5.90812	5.3749	3.57474	6.04344	3.57253	1.34457	6.8623	3.9529120983109904	4.84977
10500	3.64147	3.28763	5.02373	3.0464	3.53318	3.3552	1.22675	3.39216	2.54274	3.93272	4.27981	8.73294	3.44478	3.00799	6.34548	4.0918	3.17736	1.88835	4.57179	5.68905	2.68433	3.02339	4.29045	1.83735	3.11993	3.41482	3.19743	8.20028	6.7546640732773708	5.84672	3.94975	4.94662	3.6826	1.80505	1.42302	4.36456	0.777381	3.61344	5.58044	9.88844	5.41712	5.65857	1.20083	4.48859	0.904981	1.16849	2.67667	4.512515226664739	4.26098
10504	4.67779	4.29304	5.34584	3.56824	4.85608	1.95709	2.01786	4.50018	3.2906	4.34372	5.34597	9.4177	3.69504	3.20438	6.90999	4.77844	3.68095	3.19145	4.85939	6.47437	3.63279	3.67682	4.61764	2.81008	3.55835	4.64868	3.6454	8.71762	5.3884107918292203	4.88917	4.43557	4.7737	4.08552	2.44469	1.52075	5.71833	1.41071	3.59019	6.21421	11.3562	6.22203	5.60366	3.14836	5.38732	1.69181	2.0616	4.11357	2.8494913719023898	4.46186
10511	3.53639	5.35525	5.4075	3.40059	3.91654	3.24858	1.07083	3.35826	2.81026	4.06424	4.18255	8.35758	3.55205	2.3206	6.87608	4.40108	3.22448	2.09892	4.50203	6.08544	2.58597	3.46469	3.75184	2.30082	2.59618	3.7603	4.46995	8.62552	6.4490070446227703	4.47273	4.2734	5.84385	3.96827	2.78352	1.61774	5.28645	1.13953	3.54484	5.83071	10.5584	5.29164	3.27929	2.82015	5.24937	0.743987	1.01446	3.03513	1.8495188357947383	4.44823
10515	4.25145	3.3284	4.99879	3.49465	4.54178	3.15788	1.82694	3.94963	2.90144	4.27296	4.95632	8.99849	3.91286	3.7157	6.45523	4.32825	3.06416	2.40089	4.51324	6.41105	3.12253	3.81794	4.35308	2.34888	2.97797	4.15855	4.23203	8.60198	5.190518891733972	4.53674	4.96257	5.38529	4.17041	#NULL!	1.94531	5.468	1.34287	3.65375	6.0966	10.3749	6.25466	4.40245	3.90786	4.68977	1.91613	1.94454	3.34364	1.8556314522919382	4.21899
10517	4.23172	3.92852	5.13837	3.48825	4.28347	2.63734	1.4565	3.40547	2.9621	4.28936	5.33253	8.57701	3.89115	2.3527	6.54974	5.22739	3.22213	1.7361	4.46886	6.50249	3.10548	3.39653	3.68547	2.63252	3.49678	3.86438	3.85595	8.11498	4.487862333766369	4.13185	4.76034	4.91282	4.23133	2.45632	1.55331	5.1627	1.48117	3.67772	5.75486	11.0856	5.89252	5.65038	2.5884	4.99166	1.44482	1.83327	3.08235	3.4908313275521388	4.55314
10520	4.11082	4.14832	4.4603	3.88516	4.21311	2.11913	1.38436	3.78641	2.55555	3.69012	4.72806	8.14602	4.32916	2.15852	6.59974	4.34545	3.17915	1.60167	3.78326	6.25625	2.8674	3.2108	4.68469	1.90266	2.60722	3.53729	5.52061	7.36067	6.1614193523076706	4.24961	3.34025	4.97143	4.71998	1.70233	1.65529	4.5261	0.88222	3.55648	5.81519	10.5363	5.98751	3.88254	2.69244	4.19915	3.1487	#NULL!	4.36502	1.8293026749467389	3.76325
10521	4.66619	4.51574	5.47964	3.60172	4.95076	3.13969	1.19993	4.06265	3.51395	4.64738	5.35174	9.37129	4.80235	2.439	8.11122	4.92088	3.78347	1.49383	4.91084	6.75157	3.1841	3.5796	4.65764	2.63382	3.23382	4.36745	5.20442	8.3926	7.1717647222236591	4.35094	4.50378	5.19308	5.08841	2.88082	2.26475	6.15271	1.33152	3.89434	6.20932	10.5209	6.41913	1.7991	3.82375	5.37218	4.04291	1.67404	5.09922	3.261632604020241	4.64466
10523	4.46519	3.50051	5.2091	3.04823	4.6353	4.05825	1.48286	4.66592	3.60545	4.47559	5.1975	8.60168	4.25087	2.83265	7.68174	4.56494	3.65952	1.95929	4.54354	6.20214	3.42512	3.44949	5.62611	2.4961	3.07199	4.19348	4.39469	8.89818	6.2478034201259698	6.92587	5.10407	6.11848	5.56113	2.80851	2.08975	4.82049	1.49148	4.33452	6.23183	10.7459	6.12595	4.98158	2.534	5.3041	1.2403	2.16943	3.85744	3.4235102359560421	4.37022
10524	3.96177	3.93259	4.66951	1.92613	3.80066	3.31082	1.22609	3.19503	3.11701	3.96668	4.86912	8.70797	3.85839	2.14875	6.6009	4.16735	3.00482	2.30205	4.30885	6.03693	2.9022	3.18846	3.81485	2.26621	3.24952	3.58916	3.84761	8.26887	5.2384725062495709	5.74872	3.83437	5.65085	3.94198	1.94712	1.21631	5.15135	1.27791	3.57571	5.49398	10.2473	6.2384	4.43534	1.5229	4.64496	1.09156	2.63963	3.54231	4.9139499238348403	4.3531
10525	4.22684	3.29057	4.53153	3.55937	4.1821	3.66753	1.23136	3.53833	2.61507	3.83301	4.92819	8.78512	3.77132	1.61824	6.66794	4.50335	3.23766	1.75793	3.84552	5.42176	2.98977	2.44172	4.27804	2.062	2.54204	3.11478	4.53825	7.80343	5.8232638911843724	3.89915	4.32656	5.79525	4.36428	2.65607	1.88282	3.54557	0.868402	4.2894	6.00825	10.2123	6.20259	4.17428	1.74807	5.13308	1.26282	#NULL!	3.4067	1.5308325400666425	4.26015
10526	4.57911	4.71315	5.35835	3.35382	4.42102	4.21964	1.45211	4.0784	3.54754	4.64338	4.97952	9.70406	4.93371	2.86144	7.578	4.4046	3.7779	1.78224	5.28113	6.32226	3.30473	3.49749	4.87294	2.81514	3.1348	4.35445	5.21684	9.06571	5.8707971274575712	5.58588	3.98507	5.95438	5.37059	3.29639	1.93416	3.97627	1.56258	4.17138	6.01761	10.9116	5.95157	6.5275	4.21826	5.89579	3.11401	2.99682	3.50916	4.1114407828026911	6.03449
10532	3.94987	3.56232	4.97571	3.21978	4.19879	2.92428	1.5751	3.59418	2.20444	4.09712	4.88653	7.92328	4.10607	2.17318	6.82984	4.54972	2.87934	2.19314	4.20642	6.14217	2.89318	3.1541	4.20573	2.33131	3.01284	3.46053	4.13135	7.56953	5.8672202255604704	4.84368	4.17145	4.91022	4.5611	2.12982	1.79294	5.50905	1.46511	2.94419	5.76036	9.5678	5.87424	4.58527	2.99146	4.56199	1.75646	2.08755	3.60887	3.2153938748742417	4.285
10534	3.67828	3.97112	5.21193	2.99487	4.0393	2.16389	0.884216	3.52124	2.14889	4.04709	4.16188	8.05395	3.56366	2.11202	6.90609	4.05368	2.79846	1.53103	4.27018	5.47805	2.41607	2.77192	3.55862	1.96246	3.01129	3.49976	3.77849	7.17941	5.9036599816192696	4.2807	3.8416	5.24947	3.72118	1.62612	1.15511	4.31081	0.650487	3.0036	5.01339	9.85861	4.95971	4.65702	2.33276	3.98714	1.00044	0.87449	2.20412	2.3625498394596396	4.00997
10539	4.48646	4.51068	5.44664	3.37102	4.61575	2.49608	1.98129	3.9789	3.34813	4.63847	5.6102	9.20684	4.74272	3.24059	7.13441	4.82912	3.76629	3.2238	5.11154	6.75508	3.62222	3.98494	4.85398	3.05779	3.79462	4.06842	5.34742	8.72299	5.6638954992077704	5.90794	4.26519	5.16568	4.60127	2.70831	1.74916	5.36584	1.75294	4.0437	6.64779	10.8562	5.56224	5.47942	3.34429	5.29485	1.6534	2.26544	4.13274	3.0889491225934917	5.20162
10541	4.43917	4.93553	5.61593	3.39233	4.92051	3.10525	1.58084	3.83872	3.42499	4.4798	5.24123	8.46988	4.74613	2.74542	7.68125	4.85943	3.20226	2.45218	4.87119	6.88328	3.19627	3.59447	4.13358	2.28433	3.53478	3.80861	4.80988	8.98279	6.1687215545206699	6.01019	4.4376	6.07616	4.9969	2.34749	1.98884	6.11358	1.30913	4.45786	5.92363	10.7041	6.58544	3.89396	4.52955	5.61292	1.61087	1.22305	3.83077	3.3213632278418399	5.13186
10544	4.81612	4.35515	6.0399	3.81387	4.98836	2.34491	1.5472	3.62506	2.52469	4.4246	4.83498	7.44188	4.52551	2.52229	8.02617	4.39727	3.49355	1.80142	4.18918	6.15126	3.48675	2.6608	4.03342	2.20429	3.68642	3.80435	5.24423	7.92911	6.0510430306823713	5.60072	4.73381	5.61017	4.67435	2.41191	1.99822	4.85234	0.81546	4.05028	5.59028	9.90868	5.7338	4.24652	3.3265	4.86389	1.86241	1.07315	2.74583	4.0621308953507409	4.15085
10547	4.82131	5.6494	5.29642	3.31976	4.90688	3.12471	1.68322	3.96948	3.36363	4.6227	5.49895	8.98976	4.71405	3.29239	8.07778	4.99842	3.80242	2.5843	4.93879	6.43105	3.40115	3.04899	4.73231	2.787	3.49218	3.87839	5.43514	8.92615	7.5529043960992288	6.35464	4.48409	6.05632	6.08596	3.10646	2.48604	5.66478	1.3315	4.01186	6.58312	10.2885	6.12146	6.22006	3.67885	6.00994	1.65473	2.20341	2.79237	2.7624334369470387	4.80191
10552	4.16197	4.99556	5.5339	2.9034	4.13497	2.90084	1.47219	3.71512	2.98658	4.21052	4.83568	8.60901	4.60684	3.07172	6.54115	4.52018	3.53359	2.91031	5.11085	6.64324	3.31199	3.2911	4.22517	2.56951	3.23325	4.21326	3.93189	8.72458	5.6342412499213692	4.8986	4.07083	5.66559	4.62546	2.47661	1.59759	5.21956	1.23635	3.30198	6.22978	10.2677	5.67595	4.32293	3.80364	5.27191	1.41808	1.79377	3.49137	2.1113943036955392	4.25743
10553	4.08418	3.5437	5.53913	3.4765	4.37801	3.9834	1.71459	3.99626	3.41713	4.6193	5.27289	8.55312	4.77465	3.04689	7.60537	4.79916	3.35808	3.14873	5.17901	6.48934	3.20784	4.35025	5.50459	2.73208	3.21751	4.00826	5.34255	8.64521	5.9050489983720711	5.13913	3.79406	5.34806	4.59692	1.83847	2.31459	4.84761	1.88373	3.91892	6.09665	11.0256	6.49332	5.61795	3.57647	5.42334	1.49592	2.08636	3.87638	3.1791904964626414	4.54142
10555	4.29603	5.00189	5.29846	3.55378	4.52183	3.27417	1.5012	3.75621	2.94254	4.10341	4.98192	7.42928	4.14538	2.62078	7.35165	4.98467	3.1684	2.25677	4.75155	6.50025	3.16293	3.42626	4.46243	2.48689	3.07362	4.11603	5.11953	8.29617	6.0744882320561695	5.47271	4.12032	5.90446	4.12212	3.06325	1.99751	5.80271	1.32983	4.03466	5.97488	10.5407	6.42777	3.03803	3.00767	4.68881	4.80846	1.77106	2.98751	4.5505684076355415	4.05404
10572	4.26233	3.77119	5.60164	3.53622	4.47155	3.52808	1.70765	3.4633	3.02827	4.38604	5.16695	8.06156	4.61164	2.69706	7.82483	5.28231	3.25352	2.24682	4.71471	6.51985	3.4737	3.5291	4.42914	2.59923	3.48238	3.71967	4.98179	8.56598	5.5764990211476713	6.26847	4.72129	5.99777	4.3637	2.54123	2.24992	4.23478	1.15666	3.80853	6.2916	11.1164	5.83687	4.4244	2.86299	5.57156	1.44396	2.00505	2.91141	2.9921768202505388	4.51446
10573	4.17894	3.62714	4.77448	3.37253	4.23447	1.49019	1.36837	2.74568	2.19624	3.93025	4.41732	7.7132	4.24861	2.36524	6.69837	3.9258	2.70226	2.30343	4.11849	6.00395	2.80235	3.02417	3.34558	2.01669	3.30686	3.50393	4.26052	7.60026	6.0323042655558696	4.33908	3.71281	5.56737	3.54093	1.80652	1.42123	5.6473	1.15825	3.34374	5.33409	9.87071	5.64084	4.426	1.03823	4.28378	0.748156	1.83904	3.56462	2.1862167681746372	4.13399
10574	3.82064	4.65472	5.18706	3.43677	4.18365	2.60145	1.37279	3.79406	2.9847	3.88591	5.13206	8.11763	4.12823	3.39687	6.85091	4.21317	3.31065	2.0669	4.31668	6.25047	3.0415	3.45474	4.66996	2.62595	2.72867	3.33042	4.51945	8.20233	6.6896385072154692	5.23377	4.40245	5.14671	4.81281	2.57276	1.56825	3.92206	1.3226	3.17421	6.08428	9.86137	5.70104	3.64516	3.03558	5.27045	1.24247	2.87631	3.38907	2.9337465322685383	4.136
10587	3.82732	3.46068	4.34498	3.37194	4.04408	3.28396	1.28543	2.93615	2.10735	3.6944	4.72571	8.40457	4.56376	2.38087	7.14127	4.13888	2.47986	1.27386	4.64597	5.97072	2.97456	3.59335	3.76945	2.01346	2.71597	3.79366	4.52181	7.86248	5.6233164551285695	4.42045	3.07487	5.02522	3.89972	1.53494	2.10121	3.82075	0.970451	3.45285	5.5627	10.2309	5.11593	3.49184	2.61855	5.37694	0.775206	1.96852	3.70448	3.8288956163992407	4.23726
10595	4.44554	4.83013	5.61264	4.47649	4.59	3.94112	1.95893	4.22088	3.37381	4.73112	5.34467	8.98473	5.00424	3.44556	6.76748	5.13109	3.90095	3.2831	5.62679	7.06868	3.59132	4.30919	4.94631	3.14745	4.06185	4.29262	5.23421	8.97937	5.6535114076922719	5.30334	4.66725	5.96222	5.23368	2.75141	1.55236	6.11069	2.12704	4.26398	6.70596	10.6535	6.25549	5.10483	3.73742	5.75487	3.01698	3.28454	3.42027	6.5451226496742407	5.31911
10599	4.38792	3.77717	5.35722	3.79132	4.71539	2.78193	1.69102	3.30254	2.66426	4.25822	5.13918	8.59571	4.54671	2.29247	6.90268	4.18986	2.84736	2.76866	4.25726	6.5302	3.14149	3.64395	3.97309	2.24439	2.97694	3.64744	4.50395	8.20986	6.329741913039471	4.00503	3.52427	5.70495	4.54031	2.05042	1.16503	5.46774	1.50397	3.44754	5.65879	10.6544	6.26261	4.39501	3.81116	4.6816	1.62094	1.42596	3.72715	3.4863548572245393	4.19141
10601	4.46025	4.91204	5.47159	3.08646	4.51589	2.71271	1.5541	3.57115	2.95214	4.33651	4.75734	8.69544	4.53352	2.67595	7.02061	4.75505	3.20369	2.92429	4.75198	6.27413	2.97184	3.6857	4.154	2.74026	3.24021	4.26509	4.37146	8.50876	6.7607854777082705	5.31962	4.51797	5.80533	4.19574	1.78532	1.91444	4.98401	1.77645	3.86389	6.01076	10.6053	5.71638	5.12627	3.58101	5.0074	2.60818	3.76946	2.97751	4.0764278991887366	4.52904
10608	4.48318	3.37942	5.62667	3.1419	4.59151	3.79964	1.68836	4.16757	2.83744	4.68762	5.23728	8.33406	4.70104	2.99042	7.30357	5.05596	3.6743	2.0134	5.28038	6.41101	3.36267	4.15298	4.76809	2.76435	3.37104	4.1702	4.40224	7.89506	6.1589616034350714	5.59655	5.34282	4.87323	4.40877	2.07224	1.95488	4.3224	1.51934	3.55311	5.88396	11.1449	5.7646	5.54039	3.81128	4.57339	1.19162	2.47398	2.84396	2.9715339132187411	5.01532
10611	4.1192	3.61466	4.96111	3.33602	3.97652	2.03915	1.1388	3.47535	2.53079	3.96429	4.54819	7.49196	3.8535	1.93579	6.76134	4.08123	2.77183	1.2005	3.77698	5.73107	2.83227	2.52838	4.59299	2.07794	2.56284	3.39128	4.22721	8.08289	5.7703369657551713	6.12476	4.11339	4.10028	3.54949	#NULL!	1.91303	4.78537	0.779141	3.30201	5.41122	9.99651	5.21935	5.33481	2.18195	4.25567	1.57178	1.52418	3.41881	2.3217549125469437	3.94543
10614	3.87216	4.04995	5.0434	3.03029	4.12605	3.51084	1.44189	3.0554	2.95854	3.96309	4.20428	8.443	4.06589	2.78676	6.64173	4.22099	2.97188	2.21886	4.66485	5.65884	2.83335	3.1083	3.88128	2.38159	2.85952	3.13212	3.16301	8.15592	6.6489674208743699	7.79478	3.47731	5.74107	3.5135	#NULL!	1.47593	4.21691	0.828445	3.41319	4.93587	9.6139	5.29515	4.51734	3.05805	4.61011	1.21409	2.02095	2.65586	2.9103858428563414	4.39018
10624	4.28726	3.27077	5.35263	3.02731	5.04013	5.19487	1.72716	3.34263	3.3835	4.21427	5.30424	8.1863	4.59992	2.26142	7.90627	4.54737	3.37167	1.94113	4.48953	6.42928	3.09324	3.53343	4.9848	2.18617	3.56338	3.70893	5.76699	7.8562	6.0921240701960722	7.81358	5.88276	6.07175	4.70435	2.39519	2.946	4.14551	1.67542	4.45059	5.82524	10.9525	6.43695	4.20976	1.80714	4.6604	1.37037	1.21394	3.15847	2.6334979206225406	4.79799
10626	4.17859	4.47416	5.84261	3.72121	4.31842	2.65321	1.64443	3.77514	3.82741	4.85974	4.66835	9.01631	4.15526	2.70886	7.86303	4.92486	3.7314	2.0985	4.77744	6.09335	3.02108	3.73336	3.84873	3.01255	3.65376	4.17227	3.98457	8.22527	5.4412000027718701	4.73535	4.15423	6.32489	5.18674	3.5389	2.19788	4.36411	1.59755	4.15153	6.10384	10.2746	5.84125	3.63866	3.96001	5.56653	1.36071	2.40149	2.56588	3.2842694060871431	4.89256
10630	4.30102	3.77575	5.18413	2.70215	4.37088	2.36996	1.41209	3.46427	2.51145	4.08121	4.8291	7.99602	4.32021	2.2454	7.14503	4.43928	3.55271	2.25345	4.20741	6.39082	2.88256	3.30969	4.085	2.16458	3.67505	3.80163	4.27715	7.79236	6.6904658311027516	6.60113	5.76475	5.01714	4.40585	1.81251	1.64681	5.97202	1.33918	3.11895	5.65654	10.2232	4.557	2.82251	2.90812	3.79976	0.595401	2.06061	3.65571	2.7574835956175385	3.93089
10632	3.78747	3.44744	4.65885	3.22418	3.75301	3.17086	1.17597	3.32394	2.49099	3.99882	4.67154	8.44679	4.06334	2.26498	6.48217	4.42887	2.76526	1.98723	4.47408	5.96374	2.92166	3.20659	4.43126	2.37462	2.69016	3.09345	3.94098	7.81705	5.4235792197740702	4.39626	4.03766	4.43182	4.02559	2.20184	1.36093	4.18002	0.966223	3.11349	5.28017	10.5719	5.32796	4.49437	2.86082	4.68783	4.02961	2.55478	2.70639	3.0255068764923387	4.85641
10633	4.62521	5.20117	5.42816	3.35378	4.88934	2.716	1.51404	3.92146	2.8643	4.24872	5.13313	8.04302	4.06936	3.1917	7.30623	4.351	3.30173	3.09618	4.27302	6.64402	3.65766	4.01619	3.81347	2.83071	3.30416	4.17006	5.11346	8.23479	7.2412295144168697	5.29051	4.1801	5.7674	4.58132	1.72641	1.74455	6.68049	1.55752	3.1024	5.9842	10.2675	5.8081	4.03261	3.19476	4.92116	1.68938	1.65675	3.42541	3.499489667193743	4.36979
10637	3.67101	3.68307	4.56875	2.23986	3.53329	1.75048	1.02695	2.8829	2.68314	3.83095	4.9904	7.51763	3.70819	2.05298	6.38018	4.11976	2.93291	2.45273	4.07578	5.71193	2.66659	3.30771	4.18953	2.27943	2.7117	3.36798	3.81962	7.85373	5.1351952578304703	4.46211	3.8175	4.42555	4.20917	#NULL!	1.91027	4.48107	1.0348	2.94727	5.42801	9.59373	5.04151	5.35016	1.70127	4.36036	0.752288	0.886896	2.59599	2.0797488919023412	4.11391
10640	4.28748	3.13792	4.9923	3.38425	4.43965	3.22609	1.60384	4.67015	3.21799	4.31701	5.32092	8.32479	4.50885	2.79762	6.15559	4.40498	3.34762	2.40928	4.63233	6.30684	3.02259	3.79542	5.14324	2.70471	3.14873	4.38921	4.31751	8.24371	3.6757437814508696	5.47015	4.72405	5.70585	4.73518	2.20206	1.8584	4.81272	2.62831	3.35874	5.73369	9.87213	5.61847	6.64751	3.45078	4.27947	1.10904	3.61687	3.46801	2.9943808067324373	4.46585
10646	3.94421	5.49476	5.32787	3.15006	4.44536	3.76031	1.09231	4.21937	3.42283	4.2308	4.54382	9.067	3.52225	2.95001	7.04623	4.33441	3.32609	1.82784	4.33584	5.62449	3.12807	3.26445	3.99164	2.82009	2.90603	4.02031	4.06717	8.07122	7.3163179698379706	6.38814	4.541	6.52065	4.33717	2.47039	2.3076	5.89789	1.83588	4.35143	6.20321	10.7061	5.96989	3.8521	3.39124	5.02592	4.09481	1.04985	3.17686	3.8534012412329397	4.34113
10650	4.00831	3.86977	4.82756	3.3195	4.36797	3.05456	1.20479	3.7538	2.62206	4.03688	5.00608	7.88237	4.18925	2.30935	7.26851	4.3028	2.79886	2.34436	4.31	6.23582	2.76681	3.18446	3.78388	2.25425	2.93448	4.04061	4.44295	7.70469	4.9800857658477726	5.1259	3.77682	5.31668	4.45026	2.21711	2.07694	5.83883	1.0235	3.99577	5.28679	9.75495	5.45125	3.00652	1.86394	4.2794	0.890502	1.74708	3.65648	2.5525049155941422	4.20531
10654	4.12928	3.55545	5.10631	2.87018	4.221	2.92135	1.47644	3.63319	2.54622	4.06988	4.37795	8.14518	3.81902	2.17117	6.71609	4.28809	3.1375	2.47705	4.03043	6.17422	2.89673	2.93363	5.26775	2.15748	2.82243	3.82594	3.66262	7.93486	5.3939672065034703	3.22745	4.13735	6.17874	3.5478	#NULL!	2.2806	5.5032	0.995944	3.04526	5.6512	10.2377	6.12365	4.59348	3.41469	4.49364	2.6481	1.69689	3.14884	4.7598888405684399	4.52849
10655	3.84795	3.06419	4.28278	2.90413	3.91781	2.36925	0.877514	3.69038	2.25202	3.56925	4.80241	7.42986	3.89078	1.85146	5.97939	3.84257	2.90983	1.65404	3.30791	5.15952	2.42744	1.83065	3.54376	1.40612	2.21841	2.90369	2.42568	7.9396	3.6560594380226701	5.20518	3.84841	5.2615	3.41605	#NULL!	1.33578	4.49199	#NULL!	3.3079	5.63826	10.4091	5.33182	3.95726	1.8726	4.8834	0.717941	2.38874	2.10277	2.346052951813443	3.90014
10659	4.7357	4.47396	5.56222	3.34961	4.9196	2.69512	2.06069	4.16265	3.13028	4.55084	5.02132	8.95347	4.36083	2.46315	7.39984	5.06757	3.21262	3.24726	4.64816	6.49057	3.59656	3.52099	4.38982	2.71715	3.47828	4.37363	4.76956	8.44638	5.7569189347030703	5.46882	4.46892	5.0969	4.50634	2.16433	2.23172	6.06785	1.42932	3.50126	6.23032	10.0772	6.0042	5.04938	3.75443	4.89247	1.61477	3.45338	3.03303	3.5753817699042405	4.49647
10666	4.16642	4.24682	5.14142	2.42543	4.48634	3.18828	1.50911	3.80297	3.17346	4.32701	4.67436	8.84986	4.63712	2.91912	7.20541	4.44393	3.25997	3.32662	4.63849	6.4697	3.43734	3.24495	4.4769	2.10627	3.30369	3.8673	4.85776	8.665	7.2324956872860691	6.10493	3.98045	5.85715	4.20611	2.37987	1.71239	5.63357	1.34157	3.81324	6.47384	10.2606	5.67592	3.02887	2.44973	5.3041	2.05986	1.98122	3.61131	4.7781784455781384	4.4294
10671	4.85112	2.68552	5.37887	3.8104	5.01805	2.24333	1.68337	4.43416	3.13346	4.51224	4.95837	8.91515	4.44712	2.74066	7.43697	4.4791	3.7136	2.84098	4.7202	6.65	3.794	3.02759	4.79973	2.30899	3.46771	4.49189	5.5116	8.21087	6.0227051160924701	5.75724	3.97014	4.92938	5.37855	2.61739	1.96192	6.00367	1.36549	3.89273	6.29072	10.8274	6.53009	3.65956	#NULL!	5.35847	1.4911	2.60059	2.46551	2.7637145854444403	4.52778
10673	4.22806	4.33582	5.39469	3.53051	4.77227	3.68923	1.31205	3.58942	3.18631	4.53752	5.17291	8.67623	4.03692	3.22566	6.90707	4.95243	3.69591	2.27808	4.04831	6.58846	3.55188	3.76611	4.99076	3.38733	3.05209	4.15204	5.16314	8.31954	5.3901539763019679	4.94315	4.50393	5.43972	4.87373	2.10287	1.67668	5.83872	1.86013	4.28939	6.3087	10.6341	5.86279	5.87456	4.47502	5.34527	2.41438	3.64099	3.93669	3.5629000699320383	4.72386
10677	4.77628	3.96419	5.20581	4.04487	4.81247	3.25207	1.97976	4.17564	2.83524	4.77582	5.40544	8.75141	4.96853	2.80052	6.67624	5.40021	3.33619	3.33988	5.0016	6.51186	3.27643	3.32574	4.47206	2.76405	3.7879	4.5484	4.80311	8.60753	5.184917697578471	5.04978	4.28538	5.54921	4.32281	2.01468	2.05115	5.2533	1.21458	3.87784	5.96553	10.272	6.27502	5.21082	3.74681	5.4314	1.45606	1.71833	3.87186	2.4172862528539398	4.79756
10678	4.99732	4.26243	6.14813	3.36524	5.26401	3.32716	1.52613	3.77469	3.2911	4.82063	5.56355	9.30474	4.91501	2.6068	8.20181	5.18514	3.99612	1.72243	5.18859	7.06128	3.57705	3.42393	4.95348	2.46771	3.57546	4.05314	6.70432	8.73855	7.4546956032031586	5.67076	3.86689	5.14175	4.86441	2.39108	2.5661	6.14616	1.40169	4.97952	6.3233	10.5784	5.80392	5.18415	3.5285	5.44649	2.24512	#NULL!	4.1772	3.9099175519356408	6.09055
10696	4.78974	4.74943	6.38286	4.12155	5.04164	4.53513	1.60195	3.8899	3.36397	4.59514	5.62565	8.76143	5.04058	2.89466	7.61878	4.97723	3.92182	3.07955	5.17349	6.83559	3.55784	3.57406	5.05535	3.07868	3.64005	4.54821	5.15443	9.17338	5.2406887966792199	7.43478	3.80891	5.79303	5.10729	2.33957	2.80442	5.52936	1.67234	4.65116	6.446	11.2579	6.52786	4.52146	#NULL!	5.79502	6.70886	1.09859	3.82969	6.7678869192859894	5.46359
10701	4.08106	4.14488	4.28529	2.50524	4.00422	3.01368	1.23657	3.45684	2.95439	3.85331	5.47684	8.08466	4.09852	2.72454	6.6095	4.3088	3.313	1.92989	3.99993	6.1697	2.86007	2.67183	3.66622	1.76663	2.30585	3.4573	4.11308	8.07143	5.5127489190915719	6.53927	3.89198	6.11813	6.23324	#NULL!	2.54885	5.0458	1.44335	3.75327	5.73155	10.4267	5.79627	1.79832	2.83772	4.95412	1.6624	2.36387	4.19355	3.0592485926552411	4.40135
10709	4.56733	4.77927	5.18386	3.28428	4.69782	4.53356	1.63257	3.92427	2.90676	4.49747	5.25852	9.09146	4.61865	3.57005	7.05387	4.94098	3.4178	2.4549	4.9816	6.36401	3.68525	3.17781	4.54683	2.4527	3.59282	3.96206	4.40568	8.92242	6.9402858485439607	5.40943	4.69343	6.02503	5.13893	2.27557	2.31253	5.33914	1.71844	4.18625	6.22957	10.6886	6.12222	3.54567	#NULL!	5.5015	1.89384	2.92736	3.26579	2.7552649026237419	4.88376
10710	4.20335	4.78717	5.37166	2.683	4.40653	3.46261	1.21663	3.84852	2.93559	4.15196	5.8369	8.09209	3.98387	2.39737	7.37458	4.71624	3.1926	#NULL!	4.1347	5.74915	2.74726	3.06092	3.89202	2.68269	3.19464	3.73473	4.74174	8.17974	7.0492219958928706	5.17661	4.53308	6.28172	3.84255	2.28523	2.23775	5.49847	1.35041	2.94023	6.03904	10.5735	5.72868	4.09696	2.50901	4.66633	2.02271	3.36816	3.07889	2.3304371197517431	4.17958
10713	5.95426	5.39412	6.39477	4.04258	6.16534	3.96377	2.57181	5.09474	3.12535	4.74086	6.78156	9.9846	6.14994	3.28434	8.0822	5.95315	4.62499	2.83523	5.70236	7.69793	4.0931	3.30059	5.68759	3.0101	3.64666	5.56213	6.3999	9.11871	7.1476649872870306	7.41503	5.56384	6.59807	5.71533	2.74049	3.08129	6.0224	1.90476	4.86186	6.60257	11.1486	7.48641	5.01859	6.65558	5.75773	4.23735	1.47337	4.62836	3.3994169170166395	5.16028
10723	4.58024	5.17475	5.61741	2.96063	4.5832	4.28789	1.80642	4.02868	3.51333	4.66035	6.26007	8.11012	4.47045	3.04633	7.15686	4.84878	3.85882	2.9778	5.0207	6.50396	3.41587	3.65767	5.7843	2.92974	3.35537	4.24225	4.2359	9.04095	4.6915979652983202	6.4262	4.35378	5.73131	4.73961	1.61716	2.31277	5.79586	1.64091	4.33891	6.5083	10.265	5.8901	5.0727	4.49001	5.51286	2.17963	1.87168	4.88146	4.1568726702250887	5.0544
10729	4.21925	4.22108	5.0175	3.50612	4.24301	4.16853	1.7365	3.64228	2.88711	4.52726	5.03282	9.40053	4.74996	2.41437	6.56712	4.97826	3.30967	1.57898	5.02654	6.28073	3.26013	3.63256	4.24607	2.57303	3.32965	4.57057	3.61261	8.67609	5.4555514513085699	5.61276	5.01198	5.78538	4.13497	2.12191	5.71073	5.33262	1.66535	5.14732	6.10032	10.2523	6.14466	6.10314	3.02175	5.52828	2.11841	2.11282	3.27283	5.0312852020897409	4.54463
10731	6.21001	4.63314	5.36782	4.94053	5.26215	5.07733	2.18956	3.9828	2.99337	4.49468	5.29642	11.9926	6.44468	2.52154	7.33597	4.82455	3.32871	2.78086	6.50216	6.64697	3.50712	3.46748	4.22427	2.38111	3.40774	5.90368	4.59786	8.36155	7.9186802198193993	4.81783	4.7123	6.94017	4.02908	2.42352	3.07759	5.87558	1.50603	4.30497	5.5833	10.627	6.68543	4.02701	3.27065	4.70691	2.38004	1.96314	3.60421	3.252823167488041	4.20786
10732	4.64347	4.02366	5.38985	3.4749	4.6224	3.31513	1.86231	3.64915	3.07577	4.57478	5.07098	8.56541	4.17843	2.78258	6.34014	4.97677	3.47339	2.25553	4.74402	6.43627	3.2748	3.33113	4.31554	2.61577	3.88431	4.01451	3.44384	8.05986	4.7325448360734699	4.8957	4.34834	6.25468	4.30643	2.00805	2.17822	5.22265	1.28882	3.58781	5.83286	10.995	6.72576	5.44575	4.69884	5.7347	1.14473	1.83912	3.25745	2.2905564378790397	4.82285
10734	4.29781	3.86088	5.57826	4.41674	4.4675	2.1647	1.49846	3.59692	3.05017	4.69128	5.35643	9.16135	4.29079	3.02663	7.52441	5.73118	3.52556	1.92692	4.62683	6.32822	3.1841	3.82674	4.43128	2.8182	3.3082	3.66998	5.71244	8.60955	6.6453797208816709	4.03286	3.79449	5.49007	4.32381	2.56629	1.51912	4.62795	1.61131	3.34337	6.35709	10.7854	5.06543	5.16543	3.46628	4.74189	1.43695	1.88488	3.1757	5.1745229469094411	5.06645
10744	4.26203	4.12679	4.99935	3.09067	4.41753	1.99954	1.27137	4.64322	2.34457	4.25423	4.81348	8.21168	4.375	2.42428	7.47875	4.52627	3.20393	1.36352	4.47974	6.30205	3.01813	3.09914	3.96555	2.21237	3.71149	3.89133	5.6033	8.20036	6.0590657926864706	6.61753	4.61911	4.26608	3.88903	2.38493	1.54636	4.92593	0.734238	3.55395	5.95747	10.0015	5.59335	4.42034	4.0142	4.26858	1.16726	#NULL!	2.88236	3.1330025277929416	4.443
10745	4.90259	4.36862	6.31908	4.18146	5.19332	3.33309	2.04174	4.68759	3.51702	4.75969	5.39089	9.18199	4.65667	2.99027	7.55441	4.61169	3.74623	2.7973	4.8584	6.85925	3.44063	3.89087	4.6906	2.71254	4.30846	4.11257	4.77243	8.64504	6.3566784166936712	4.35645	5.11374	5.51589	4.87	2.57738	2.93471	5.51734	1.75336	3.12169	5.84374	11.2456	6.1741	6.31366	4.11148	5.13015	2.85606	2.74774	4.35242	4.9382472687951395	5.04586
10746	3.28442	3.25651	4.51403	1.68612	3.14399	3.55035	0.652571	3.04694	2.75767	3.64776	4.24068	8.66808	3.63344	2.07636	6.25824	3.81919	2.49631	1.1189	4.38592	5.62776	2.37862	2.95395	3.7231	2.08221	2.53522	2.83023	3.73437	7.69629	6.0253731533737716	5.36742	3.69602	5.01392	3.49684	2.21046	1.12884	4.60008	0.656526	3.50535	5.4767	9.89436	4.60993	4.10501	2.74782	4.95646	0.618921	1.28587	2.58113	2.6315605953184389	3.96737
10747	4.33562	4.71032	5.6132	4.42853	4.4387	2.9057	1.56143	3.90579	3.12591	4.65583	5.24958	9.00675	4.68952	2.65299	7.61024	4.99	3.6686	1.82942	4.93618	6.47445	3.4314	3.70226	4.59759	2.82472	3.33438	4.15806	4.77162	8.90669	5.8526430371654703	4.49533	3.99818	5.97402	4.71834	2.5049	2.08307	5.24916	1.26049	4.07155	6.19809	10.9166	6.4072	3.92928	3.75864	4.71138	1.3616	1.65423	3.81363	3.2101545741438424	4.56437
10748	4.12956	4.60701	5.86344	3.85271	4.08553	2.78044	1.6862	3.14868	3.13936	4.48598	5.00549	8.1489	4.21815	2.70846	6.90103	4.70244	3.78964	2.79711	4.91203	6.27361	2.98007	3.42091	4.633	2.82159	3.10966	3.69209	4.50864	8.61443	4.7701531557135199	5.87797	4.4557	5.29716	4.01342	2.33511	3.28345	5.3777	1.49355	4.45217	6.06012	10.9253	5.58945	5.24517	2.56423	5.10375	1.45482	1.77888	3.06916	3.3308434440725914	4.80617
10752	3.46416	3.80562	4.06925	2.35639	3.36176	3.07224	0.764113	2.40167	2.15998	3.66738	4.67821	7.65291	3.56459	1.99267	5.50937	3.92173	2.7516	1.17067	3.71804	5.16688	2.35658	2.13506	3.58252	1.92349	2.22617	2.9552	3.63708	7.89256	4.1524538354786715	5.61751	3.5015	5.03746	2.51201	#NULL!	1.6698	5.13289	0.725316	3.79553	5.36756	9.89613	5.59685	3.29311	2.05332	5.43576	2.03385	#NULL!	2.4206	5.4053097014229419	3.85586
10753	3.85233	5.18333	5.09448	3.52472	4.13678	2.85548	1.34602	3.18915	2.79981	4.10712	4.87247	8.63275	3.80683	2.7587	6.27358	4.31645	2.9756	2.01761	4.18676	6.24192	2.94601	3.36173	4.17232	2.74695	2.80185	3.87316	4.15894	7.96744	5.0364357938868691	4.9049	4.10461	5.3788	4.19332	1.86837	1.96994	4.85847	1.59733	3.86608	5.60147	10.013	5.63699	5.06489	3.32758	4.57553	0.876425	2.00666	3.79675	3.1018409552558404	4.42081
10754	4.08372	4.20022	5.41564	3.04643	4.43244	3.94516	1.5166	3.4127	2.89501	4.05365	4.77367	8.58684	3.54592	3.23738	6.88097	4.66471	3.60244	2.26447	4.45303	6.19335	3.4994	3.45359	4.38246	2.37904	3.68336	4.05071	4.61218	8.34965	5.8380874955843725	5.03759	5.08657	5.1909	3.98207	2.67477	3.07251	5.73505	1.2598	4.14539	6.30843	11.1949	6.03917	3.58016	2.03582	4.65573	3.17548	1.30442	3.75016	5.2717922281312397	4.48524
10755	4.3468	4.26171	5.15585	3.89911	4.79044	2.5462	1.6967	3.27961	2.65625	4.24661	4.9689	8.75188	4.17752	2.5582	6.86362	4.64093	3.30137	1.49298	4.8555	6.44577	3.11958	3.21359	3.86768	2.54636	2.89454	3.53544	3.4041	8.34993	5.772443021021771	5.85397	4.01592	4.91507	4.57096	2.24241	2.21302	5.52569	1.21473	3.96859	6.18701	11.1747	5.80746	3.52407	3.96817	5.33665	1.71978	2.98494	3.15357	2.1618574259388414	4.32927
10757	4.2139	3.83741	5.57868	2.81378	4.52483	2.76798	1.6713	3.13957	2.58882	4.31512	4.89805	8.10506	4.18554	2.44202	7.26704	4.73229	3.28281	2.85328	4.55224	6.24494	2.9612	3.34874	4.43604	2.70267	3.43223	4.11471	4.42731	7.95091	5.6729801645555709	3.91009	3.60345	5.26376	3.95158	2.09182	2.25401	5.06451	1.25191	3.60412	5.66734	10.4738	5.58344	3.80407	2.84196	4.58484	2.53098	2.25374	3.76641	3.1926565537427405	4.74381
10760	4.36225	3.94398	5.58338	3.39315	4.3649	3.2693	1.25524	3.92986	3.73609	4.37129	4.86678	9.84417	4.99864	2.84096	7.30992	4.73672	3.60239	2.12318	5.29546	6.46161	3.05034	3.48414	4.94598	2.29741	3.6222	3.93095	4.72821	8.41733	6.9012244060454693	6.54008	4.09041	5.65785	4.68738	2.60804	2.11388	5.60475	1.38565	3.64587	6.04974	10.4325	5.83188	4.47182	3.44411	5.13733	1.95975	3.52268	3.43876	4.709927898033138	4.412
10768	4.1937	3.21266	5.18226	2.70625	4.4234	1.90323	1.37693	4.39832	2.41555	4.09674	4.66557	7.96634	4.10864	2.17459	6.84127	4.08512	3.16972	2.06371	4.28388	6.13982	3.41569	3.48335	4.13602	2.36452	3.02617	4.01447	4.11341	7.86221	3.7069060002241714	6.04858	3.06339	6.08286	4.1476	#NULL!	1.41424	4.0216	1.07491	3.77284	5.70493	9.71787	5.93742	4.34526	4.33157	5.00721	4.80372	3.23823	3.53347	2.1246196553011392	4.35705
10771	4.52402	3.87646	5.42907	3.15219	4.9033	2.63693	1.2852	4.54856	2.45839	4.53247	4.91576	8.26668	4.73168	2.38329	7.12054	4.2502	3.03945	1.99899	4.41505	6.58648	3.21844	3.42419	3.64209	1.96893	3.1929	4.80276	4.68314	7.95372	5.6790671394475707	5.05075	4.32813	4.41296	4.25336	2.66441	1.21031	5.08756	0.898408	3.48945	5.59406	10.749	5.61103	5.33443	6.51831	5.20356	2.5098	1.60711	3.2122	3.1536128241006414	4.28899
10777	3.90499	4.02807	4.49921	2.73574	3.96984	1.7647	1.32187	3.15847	2.42239	4.00004	4.23647	7.6357	3.9548	2.73822	6.76324	3.94626	2.93513	1.58167	4.47572	5.91647	2.67364	3.128	4.69142	2.32693	2.8648	3.15063	4.87337	8.09232	7.1078040544643715	5.20825	4.16737	4.77689	4.65979	#NULL!	#NULL!	5.19945	0.900446	3.43743	5.89041	9.44998	5.35114	3.72926	3.37107	5.1289	2.75045	3.01188	2.83103	3.3313769437846426	4.27466
10778	4.3782	4.07846	5.00057	3.91856	4.4896	2.76247	1.64807	3.94666	2.57844	4.48247	4.95925	8.50579	3.72964	2.49617	6.53156	4.73028	3.44846	1.96763	4.98043	6.5557	3.51367	3.31188	3.63751	2.2168	3.26232	3.89112	3.48999	8.02545	4.4379122025956708	5.75642	4.16456	5.50827	3.62502	2.37471	1.50731	5.45727	0.90687	3.64319	5.5167	10.6168	5.82712	5.82386	3.84893	4.7608	0.908402	1.51305	3.17895	2.4200168554115433	4.37591
10779	3.9675	4.63107	5.47122	3.37177	4.23911	3.34047	1.35142	3.79444	2.94874	4.39818	5.01992	8.5334	4.30173	2.84237	7.24848	4.59524	3.45809	1.97661	4.67132	6.30424	2.87612	3.35042	3.82155	2.67847	3.02645	3.68429	4.10364	8.75673	5.5651373612241706	5.58938	4.85899	5.58063	4.34513	1.81785	2.11597	4.72557	1.03832	4.14401	6.30164	10.4986	5.79887	5.20485	4.07633	4.8783	1.05512	3.18341	3.18344	2.3774778895867414	4.68043
10786	4.59717	3.98905	5.87566	3.34705	4.53874	3.62149	1.67871	4.05959	3.25116	4.56169	5.09034	8.31685	4.06523	3.38586	7.19596	4.59302	3.40624	3.0329	4.74322	6.49009	3.52436	3.73891	4.51575	2.79258	3.95562	4.16128	4.01738	8.45872	6.2113696033574213	5.05899	4.81558	5.55782	4.60508	2.16943	1.91028	5.489	1.56846	3.64975	6.56099	10.2423	6.32659	6.20803	3.82414	4.55521	2.38068	1.1255	4.37534	5.4285239792408904	4.5764
10796	3.808	3.73647	5.33502	3.01604	3.57495	1.73638	1.1299	3.00743	2.26773	3.82317	4.59664	7.36911	3.73946	1.80752	6.59186	3.94735	2.94039	1.97046	4.32358	5.41956	2.44255	2.57356	3.79933	2.11621	2.93079	3.34774	3.21706	7.73325	5.4626087987762721	4.57276	3.88244	5.42568	3.31334	#NULL!	1.68779	4.04156	#NULL!	3.09897	5.43333	10.0214	5.57561	4.1492	1.97487	4.30797	1.11503	2.5207	3.66584	2.5968047026773413	4.10052
10797	6.03806	4.89188	6.06716	3.49264	6.23481	3.05134	2.78734	4.90292	4.14696	5.07761	6.4591	9.46988	6.27958	2.91913	7.86483	5.36933	4.35124	3.98089	5.11312	7.68019	4.52836	3.90545	5.09015	3.14461	4.12817	5.00249	7.11124	8.81824	5.8959461420512707	4.47349	4.71376	6.32585	5.64535	2.84761	2.02462	6.89093	1.88394	4.5517	6.76075	11.5638	7.44058	5.65608	3.5938	5.45369	2.13656	1.71409	4.88513	3.952683941879291	4.99074
10799	3.92781	4.5012	5.62466	3.1717	4.27693	2.49528	0.812698	3.23811	3.12901	4.21685	4.45004	8.07343	#NULL!	2.83406	6.64246	4.04307	3.34591	1.87589	4.26244	6.11071	3.17777	3.56393	4.00864	2.90211	3.29845	3.18082	4.08828	7.93199	6.4485837101035708	5.69478	4.54809	4.87223	4.16779	2.07339	1.59914	4.53613	1.62081	3.4931	5.83155	10.5145	5.46188	4.82374	2.44703	4.7057	2.19701	3.76412	3.79489	2.4160559650461413	4.23277
10801	4.15395	3.5999	5.20809	2.69773	4.11561	4.57351	1.53105	3.79933	2.46355	3.94622	5.09943	9.80602	4.3478	3.22341	7.33852	4.30321	3.52948	1.27414	4.96163	5.90757	2.94664	2.99435	4.22207	2.34181	2.84182	3.88834	3.61461	8.63053	Excluded	3.95063	4.90903	6.21783	4.18283	2.55491	2.08774	4.39203	1.27969	3.86163	6.15479	10.2493	6.3979	5.15571	2.62552	5.30712	1.66249	1.89911	3.68362	2.6495175535032414	4.59372
10802	4.63134	4.26562	5.63789	3.79157	4.64208	2.09186	1.6374	4.33351	2.92331	4.2781	5.25002	8.35565	4.61518	2.69722	6.91088	3.55855	3.45395	2.68422	5.01616	6.45012	3.4341	2.92593	4.75002	2.41526	3.06837	3.10233	3.91535	8.34885	5.4799245750576704	3.54872	4.4955	5.42139	4.12582	2.01331	2.15862	5.65856	1.08536	3.72862	5.65446	9.93487	5.87327	5.91333	5.26659	4.50998	1.67231	1.29736	3.39077	3.1269137152138424	4.35399
10805	4.30143	2.91048	5.05481	2.81464	4.53743	2.29768	1.56309	3.43388	2.68169	4.08562	4.82449	8.79203	4.18226	2.44513	6.92516	4.30356	3.26631	2.09679	4.02499	6.26084	2.91902	3.29318	4.04892	2.40027	2.62216	3.35678	4.79591	8.0782	6.8485448899022687	6.56688	5.08327	5.35351	4.55252	1.78731	1.51336	5.22258	1.40943	3.19068	5.83583	9.89884	5.66886	3.23983	3.51578	4.21666	2.38502	1.89452	3.11559	4.7137383915998399	4.28574
10807	5.05179	4.22996	6.41504	3.41534	5.24818	3.31298	2.39107	4.21008	3.48608	4.87609	5.5958	9.08666	5.00708	4.04751	7.57283	4.94061	3.61498	3.05344	3.94442	6.87436	3.63907	4.25979	5.09338	2.56455	3.59831	4.77445	4.95594	8.28321	7.9040481329160892	7.37106	3.69161	6.15886	5.29195	2.68932	2.2231	5.67548	2.03133	4.36344	6.12395	10.7423	6.27643	5.78405	4.63327	5.13561	2.82016	3.5932	4.87281	4.3593472568861396	4.586
10808	4.18528	3.38737	5.17257	2.74192	4.33644	2.92103	1.43516	4.16955	2.99667	4.27269	4.84816	8.02867	3.81664	2.34246	6.4287	4.05826	3.17571	2.29193	3.95509	6.00123	3.31146	3.17604	4.26728	2.64306	3.03002	3.36327	2.99559	7.82883	4.094628914763569	5.52631	4.22537	5.90262	4.26274	1.69338	1.57848	5.06647	1.4713	3.7202	5.73302	9.90744	5.84509	5.3749	2.75769	5.02968	2.01919	2.20133	4.43154	4.1266750451172385	4.26253
10821	4.4521	4.58014	5.37018	3.46501	4.59629	3.77312	1.63744	3.76187	3.27769	4.53034	4.89502	8.81022	4.19624	3.19558	6.767	4.66646	3.63435	3.38371	4.53821	6.74097	3.80949	3.96215	4.5078	3.21967	3.28882	4.18405	4.08666	8.45292	5.3032599629425698	6.07128	4.59211	5.44221	4.51612	2.03626	2.0741	5.59002	1.94181	3.96439	6.34918	10.7862	6.08213	5.55088	4.28408	5.37344	1.86801	3.72862	4.38735	3.0838009129493416	4.44086
10823	4.46002	4.29951	5.5951	3.21062	4.56005	3.439	1.61873	3.36452	2.97547	4.41622	5.50873	8.69934	4.6174	3.03919	7.48766	4.91284	3.30457	1.61185	4.41367	6.47587	3.35115	3.27153	4.0783	2.68165	3.1349	3.67771	4.62617	8.40092	6.1418181683587703	5.36686	4.38097	6.055	4.71955	1.97919	2.62733	5.62165	2.14323	4.64344	6.14849	10.7118	5.91075	5.81888	2.85072	4.84408	2.88017	2.65908	4.00366	4.9226075244798384	4.7013
10825	4.37948	4.21227	6.01845	3.21843	4.26742	4.11627	1.66886	3.60139	2.97308	4.43116	5.32482	8.4435	4.52042	2.35616	6.77174	4.83991	3.34365	2.84151	4.94036	6.66977	3.10589	3.56839	5.27363	2.70152	3.10447	3.2712	5.03712	8.47839	6.8354191084752705	4.59503	5.03026	5.6778	4.93577	2.9525	2.46876	5.56023	1.80565	4.02536	6.33675	10.1109	5.75531	4.06336	4.3457	4.75258	2.66915	3.00165	4.15403	4.0710480977671395	5.01673
10831	4.27437	4.81764	5.98957	4.82504	4.64103	3.37893	1.33377	3.61753	3.01094	4.34786	5.20814	7.97306	4.05308	3.08276	7.01591	4.66355	3.42799	2.22889	4.86278	6.66972	3.5337	3.62577	5.00214	3.18765	3.06937	4.10971	5.64607	8.06823	7.0573753506202701	4.80184	4.45964	4.8026	4.61922	1.69742	2.485	6.29377	1.61909	3.71696	6.09933	10.3725	5.94412	4.36909	3.30104	4.93095	2.33979	2.1464	3.86892	3.41738177353094	4.59485
10832	4.69486	3.8253	5.66984	4.07894	5.04054	3.82091	1.75373	3.97739	3.03084	4.54812	5.54618	9.23465	4.73173	3.0823	7.56165	4.31684	3.74343	2.16184	4.38787	6.57464	3.82375	4.1393	4.42371	2.71118	4.33707	4.57973	4.15941	8.52166	6.2037595625520723	6.22252	4.53846	5.90009	4.57314	2.39767	1.55701	6.00287	1.66946	3.94689	6.01508	10.5033	5.53832	4.24099	2.58393	5.33135	3.03987	2.12931	4.08079	6.2494133236874907	4.5057
10835	3.5076	3.39618	5.72669	2.21641	3.57239	1.57211	1.04527	2.76825	2.5711	3.99068	4.22403	7.51095	#NULL!	1.9452	6.99166	4.3301	2.77631	1.57493	4.20107	5.64606	2.87295	3.43489	3.97275	2.64684	2.74304	3.20821	3.12469	7.80854	4.6161623604215718	5.25605	3.61494	5.36318	3.50032	1.67173	1.40427	4.51388	0.841175	3.21637	5.38948	9.97294	5.10594	4.50026	3.85967	4.45113	1.47973	1.22306	3.98298	2.0364606638844394	4.25357
10837	4.10399	3.38082	5.13845	3.46221	4.19802	3.01687	1.47345	4.1399	2.99409	4.17278	5.14071	8.36413	4.15464	2.47061	7.19038	3.77637	3.21898	2.42195	4.29931	6.47094	3.17613	3.78178	3.81552	2.30819	3.24545	3.64114	4.99719	7.92133	5.5135070382324711	4.84433	4.4765	4.9681	4.92975	2.57098	1.94638	4.6678	1.59527	4.04898	5.43481	10.283	6.00723	4.67639	2.27156	5.29377	3.49573	2.21189	4.28376	3.4762648125129414	4.37693
10840	4.51568	4.07545	5.83162	3.74331	4.67708	3.07195	1.62553	3.96208	3.29561	4.71226	5.2539	8.82272	4.69272	3.34296	7.40675	4.8969	3.93207	2.69794	4.95884	7.03201	3.16611	3.68155	3.96317	3.19751	3.38959	4.04768	5.21311	8.59809	6.8990411262453994	7.50273	4.43174	6.12135	4.355	2.50796	2.66372	5.78012	1.499	4.50077	6.56279	10.3038	6.29006	4.31215	2.89616	5.4263	3.01483	2.37928	4.21772	2.685926356871239	4.11913
10842	5.24726	5.27282	6.53764	3.03214	5.42509	3.3581	2.16975	4.84426	3.48734	4.98445	6.34863	9.43798	5.32669	3.16715	7.88634	5.67098	4.05406	2.78917	4.35295	7.3689	4.45293	4.0828	5.29213	2.85991	3.8468	4.6913	5.75856	9.31042	6.6911576879538197	6.20191	4.6576	6.06786	5.73141	2.00143	2.32967	6.57078	2.19423	4.32284	6.72781	11.3584	6.929	5.4818	4.2211	5.56892	2.27767	3.86259	4.41636	3.9731376432574907	5.13849
10847	3.99108	4.81625	5.5723	3.00577	4.50521	3.84568	1.01955	3.78889	3.27689	4.1554	5.04043	8.36221	4.09762	3.61904	7.1668	5.1095	3.48723	2.38024	4.35697	5.34211	3.27721	3.62781	4.90433	3.05967	2.81468	3.5776	4.84338	8.3081	5.5842243270681697	6.93824	4.17361	5.93452	4.52163	1.87689	2.42876	5.21623	1.80736	3.06291	6.29651	10.6372	5.5016	4.86231	3.53963	5.22309	1.37387	3.29069	3.47242	4.1455050748197415	4.25603
10850	3.78343	4.00235	5.37968	3.56486	3.67508	3.0026	1.26043	2.71132	2.36832	4.01327	4.91725	7.90589	4.34245	1.67878	6.52388	4.15303	2.29126	1.61361	4.31329	5.56761	2.50874	2.49028	3.5494	2.17047	2.81882	3.32174	4.31383	8.13412	5.3269720858325718	6.34375	4.11044	5.511	3.49642	1.73344	4.08346	4.84327	0.974643	4.41996	5.45441	10.2303	6.49189	2.97973	2.88561	4.87151	2.33695	1.12207	3.24807	4.824980289940342	4.27631
10855	4.75247	4.96269	6.37957	4.226	4.39312	3.55639	1.47021	4.26276	3.35887	4.6042	5.35933	9.92043	5.09893	3.02712	7.55455	4.85575	4.10187	2.83845	5.42862	6.67845	3.41454	3.74571	4.11956	3.09	3.53112	4.77374	4.66422	8.76705	6.9524691910541403	5.95023	4.2659	5.14255	4.36009	2.75544	1.97858	5.36876	1.63074	3.94106	6.04937	10.2957	5.65138	4.14421	1.92776	5.51751	3.38491	2.43664	2.86612	5.4313700293549898	5.04523
10866	4.63738	4.84778	5.78714	3.47564	4.50084	2.91828	1.84009	3.84912	3.61292	4.38295	5.86912	8.99469	4.83898	3.10917	7.19647	4.62904	4.08255	2.41544	4.60939	6.67569	3.40831	3.57791	5.24708	2.60183	3.27266	4.19307	4.96574	8.66417	6.73392232242887	7.02432	4.80927	6.35165	4.82743	2.67499	2.11904	4.77265	1.78721	4.21671	6.30273	10.9913	6.31653	4.94563	3.03309	5.44197	1.99838	1.73752	4.72042	3.1816069809821399	4.90961
10867	4.37125	5.05573	6.18509	2.99392	4.63746	4.25133	1.55605	4.04235	2.86047	4.34348	5.15972	8.55172	4.67546	2.66929	7.83922	4.59731	3.77199	2.90647	5.20661	6.20502	3.1922	3.42355	3.65478	2.35166	3.38244	4.27407	4.10709	8.54293	6.2212657172894703	4.90785	4.47175	6.06095	4.33539	2.52818	2.42905	4.76772	1.33781	4.33986	6.14229	10.9586	6.14593	3.21163	2.33664	5.01758	1.71579	2.04191	3.68582	4.69822151055254	4.96715
10869	5.29494	3.38414	6.16375	2.59308	5.46815	3.11491	1.85172	4.02781	3.39712	4.71831	6.39315	9.09919	5.58617	3.41982	7.79145	5.01228	4.3731	1.40194	5.0934	7.16441	4.01036	4.01508	4.90419	2.38216	3.47251	3.68769	6.23255	8.98648	7.73935328657711	6.20091	4.62231	5.62824	5.66628	2.32765	2.25314	5.63092	1.929	4.78929	6.73792	10.5157	6.89654	6.9204	4.04873	4.92145	2.41853	1.93276	3.64134	4.13887085341059	4.55633
10871	3.86752	3.67501	5.31968	2.95208	3.99003	3.05536	0.927953	3.25546	2.41044	3.8562	4.74632	8.63624	4.34227	2.46383	6.92009	4.05883	2.90751	2.47085	4.33852	6.03516	2.48427	2.85925	3.86749	2.0357	2.86052	3.56689	4.38887	7.58845	6.428849429968321	5.41622	4.20058	5.56874	4.57206	2.25265	1.99981	4.63884	1.42485	3.92075	5.95184	9.72457	6.01731	4.01458	4.35342	4.92359	1.2315	2.95294	3.22004	4.2361439975939383	4.00055
10873	5.05585	4.11735	5.69009	3.8582	5.19942	3.17901	2.15536	4.82062	2.86109	4.77932	5.87864	9.01193	5.09085	2.98358	7.14185	4.80326	3.44361	3.52063	4.60877	6.94776	3.95329	3.7397	5.19829	3.32061	3.5923	4.42176	5.65658	8.9486	4.8968889067910712	5.71616	4.69682	6.33083	4.89706	1.71032	2.54941	5.61533	1.91056	4.16357	6.19572	10.8074	6.9112	4.10808	2.89408	5.24693	3.05955	1.89269	4.69722	5.7812919726570913	4.76271
10874	4.28011	3.1689	5.16417	3.53754	4.46115	4.46971	1.5262	3.29826	3.5673	4.06878	5.24535	8.93751	4.90074	3.09893	6.97746	4.16284	3.05909	2.72669	4.36046	6.10723	2.87763	3.06649	5.21711	2.39742	2.70154	3.30152	5.29663	8.26577	6.6081395776368703	4.31914	4.52837	6.06159	5.42181	2.3645	3.86222	4.81134	1.55526	4.58795	6.17697	9.7197	6.61063	4.56558	3.17435	5.07653	2.4332	2.3439	4.83523	3.9979478435281384	4.53038
10883	4.40152	3.31338	6.25408	3.94578	4.15666	3.34627	1.36353	3.54881	3.02463	4.37991	5.82571	8.28505	3.63292	2.91749	7.72842	4.37523	3.23982	2.4016	4.78213	6.14963	2.79657	3.39107	4.67064	2.78917	3.24443	3.46456	3.79683	8.28904	6.0650564072702684	6.00496	4.49573	6.016	5.35183	2.91049	1.88465	5.10609	1.4628	3.59426	5.91358	10.8634	5.94532	3.50102	2.59726	5.06302	2.98323	1.11447	3.19983	4.1683763736318404	4.56296
10890	4.37509	3.72947	5.94926	2.09714	4.62802	1.78901	1.41597	3.5423	3.33686	4.39128	5.75295	8.22355	4.15441	2.49011	7.84824	4.49452	3.71827	2.60662	4.69352	6.58472	3.08027	3.76493	4.84889	2.95321	3.44746	4.04129	4.32946	8.56784	6.4103032619547715	4.63285	4.22477	5.24928	4.51512	1.68253	1.51561	5.20971	1.42667	3.97298	6.06981	10.6497	5.0381	4.97107	2.56997	4.66344	3.29594	1.92532	3.99104	6.2091788632574909	4.29494
10896	3.81219	4.17774	5.40123	2.60197	3.96124	2.25121	1.19855	3.3521	2.66636	3.81574	3.73296	8.30183	#NULL!	2.12211	7.14137	4.32173	3.20336	1.78966	4.37796	5.87364	2.75229	2.92428	3.56864	2.42485	2.76704	3.64321	3.8475	8.04502	5.7499888092265712	4.62685	4.49679	5.28041	3.35771	2.38081	1.61644	4.7111	0.824032	3.47827	5.02405	10.231	5.28276	2.68547	1.52614	3.90426	0.899537	1.96587	3.17895	1.513837661575739	4.15414
10901	4.29204	3.49196	5.33033	3.92537	4.35635	4.17204	1.60269	3.78027	3.20927	4.36635	5.03743	9.91105	4.12079	2.81434	6.34178	4.26736	3.24018	2.09717	4.39502	6.21415	3.24438	3.28861	3.91659	2.55353	3.275	3.80419	3.85368	8.8066	7.1978073334946817	6.17925	4.27889	6.43442	4.53277	2.40421	2.2732	4.21252	1.50325	4.06258	5.87498	10.5076	6.3117	5.01582	3.42912	5.12486	1.97278	1.72602	3.80808	2.3414246074762892	4.44423
10902	3.85297	3.70816	4.94046	3.09622	3.96194	3.9931	1.46868	3.10506	2.78277	4.0518	4.9252	8.5492	4.15192	2.31699	6.41216	4.36963	2.81819	1.30745	4.09189	5.80395	2.88376	2.81643	3.33316	2.07336	2.85268	3.14397	4.01745	8.07756	5.91198499664607	5.18586	4.45776	5.96324	4.75759	2.07431	2.07915	5.19811	1.14273	3.58948	6.12018	10.0032	5.74661	3.40211	2.58684	4.75102	1.67525	3.65912	3.36486	2.1560067157563396	4.56475
10905	4.57291	5.12207	5.53764	3.02967	4.93277	2.95264	1.66614	3.90914	3.37274	4.55014	5.57967	8.65723	4.72207	2.96335	7.44515	5.12011	3.82805	1.93437	4.64862	6.85288	3.54733	3.24005	4.33101	2.55541	3.46195	4.42727	4.97279	8.4451	5.4893004235391691	5.80944	5.1714	5.78398	4.86172	2.55118	1.98661	5.61026	1.49021	4.16993	6.12234	10.6891	6.54976	4.13062	2.96142	5.20712	2.19068	1.05019	5.10384	4.4625993156869406	4.28438
10908	3.92326	2.73144	5.2923	2.92907	4.13619	2.2188	1.25604	3.03492	2.53827	4.04483	4.45217	7.96034	3.74875	2.11257	6.81836	3.60241	2.85041	1.72603	4.41398	5.9212	3.12232	3.31526	3.98545	2.12752	3.19964	3.74704	3.30693	8.04991	4.7743551219078713	3.88296	3.93005	5.59772	3.54908	#NULL!	1.62918	4.84444	0.849678	3.52429	5.56742	10.139	5.6053	5.22826	3.02206	4.2916	1.88119	1.18894	3.1	2.7016940841674395	4.37478
10919	4.26548	4.82199	6.01472	4.03791	4.43819	2.7243	1.7367	4.10067	3.33081	4.70102	5.28049	8.58508	4.33861	2.84011	7.32297	5.2606	3.89761	1.74817	4.0613	6.4296	3.29137	3.53439	4.30291	3.05505	4.26179	3.77439	5.01338	8.58717	Excluded	6.14337	4.87048	5.67551	4.0988	2.39321	1.47431	5.48718	1.58769	3.88922	5.99083	10.7324	5.58838	5.46338	4.43007	4.91834	1.41608	2.27532	3.70941	3.3254744518694399	4.90959
10924	4.80469	5.35134	6.22803	4.08364	4.91143	2.80485	2.35377	4.20622	3.50668	5.23407	5.52005	9.13816	5.08245	3.07629	7.48808	5.72516	3.91041	2.38817	5.33684	6.96085	3.94117	4.41854	4.7648	3.87755	4.75677	4.67102	4.59352	9.34837	6.4119743534665714	5.45695	4.7687	6.8043	5.10355	2.73351	2.6917	5.75483	2.11912	4.05546	6.64695	11.3061	6.78956	5.92811	3.86984	4.83022	1.92517	2.9222	4.3713	5.651046586698441	5.31496
10928	4.16572	5.1609	5.23009	2.94383	4.15948	2.63717	0.948513	3.14865	3.10215	4.06805	4.69544	7.78593	4.22449	2.18444	6.2238	4.21276	3.06365	#NULL!	4.25015	5.23484	2.81202	2.41079	3.8691	2.19566	3.01819	3.09129	4.01156	7.9117	6.779172592439271	4.65679	3.27214	5.34321	3.94906	1.69685	2.3737	5.32762	0.79055	3.60922	6.02445	10.4037	5.5434	4.55821	3.91864	4.75465	1.08057	1.51719	2.54608	3.3842614748411397	3.64269
10934	4.49505	5.11444	6.54066	4.27506	4.87586	2.87416	1.62341	4.58862	3.36804	4.76343	5.5065	8.20827	4.72682	3.08601	7.63386	5.43115	4.20685	3.06645	5.1498	6.54809	3.44006	3.96086	5.34525	3.05635	3.54992	4.51794	5.70316	9.03207	5.8987474738631205	6.55001	5.53134	6.09577	4.11943	1.96425	2.09275	4.85359	1.72714	4.17789	6.30584	10.81	6.81848	5.12935	3.13931	4.55115	4.57175	2.02324	3.11462	3.1060009353946909	4.72251
10936	4.18945	3.86075	5.16074	2.89121	4.53079	2.51548	1.1983	3.1335	2.47802	3.89043	4.73165	8.07025	3.96091	2.27653	6.76081	4.18021	2.90917	1.82779	4.49135	6.20074	2.96812	2.9202	3.80074	2.00967	2.61733	3.84266	5.06017	7.62847	5.7572696203807707	5.8143	3.81904	5.25724	4.19492	2.88332	1.61352	5.53527	1.18372	3.95672	5.63444	10.766	6.24976	3.05808	1.16384	4.51527	2.68336	#NULL!	4.02426	3.422645343029441	4.49464
10957	3.94105	3.91894	5.43781	2.75744	4.39693	1.44931	1.33621	3.53411	3.11647	4.24999	5.07511	8.51083	5.20377	2.42524	7.49852	4.60515	3.62509	2.23442	4.31148	6.34035	2.7165	3.30949	4.46567	1.91055	3.50654	3.4294	5.70571	7.79683	5.4218924743757695	3.87987	4.6539	5.79219	4.61754	2.48905	1.09531	4.80772	1.34996	4.03932	6.09955	10.2878	5.87207	4.40534	2.46466	4.58851	2.49441	1.846	4.1466	2.8099848863267387	4.27233
10966	4.96446	5.35718	6.4214	3.56481	5.21095	3.44927	2.46065	4.14869	3.27013	5.32869	5.7674	9.26557	5.0674	2.97057	7.49862	5.26995	3.92926	3.56349	4.827	7.08395	3.86673	4.00998	5.43706	3.4716	4.19228	5.07947	6.26117	8.72224	6.0273697107298707	5.60553	4.56266	6.38065	4.27717	2.86462	2.48226	6.19807	2.00871	4.38161	6.79294	11.8029	6.81792	5.01236	3.75471	5.53605	1.9755	3.88831	4.47111	5.5355019584580401	5.27917
10972	3.58412	3.50802	5.13344	2.9955	3.64195	1.33785	0.88366	2.73211	2.98035	3.72765	4.48661	7.53965	3.61957	1.97582	6.91845	4.15578	3.38473	2.00562	3.91293	5.66506	2.60467	3.03528	3.80626	2.16236	2.42037	3.64007	4.49789	7.40647	5.644443650202672	5.76288	4.22911	4.73812	3.82922	1.65128	1.80217	4.02953	1.09004	2.84697	5.24252	9.3328	5.16421	2.96831	2.27836	4.29586	1.8494	1.38475	2.7673	1.8457207522175401	4.15955
10973	3.91922	3.22884	4.95441	2.88681	4.0294	2.96626	1.20494	3.50365	2.5702	4.03543	4.73639	7.73751	4.8695	2.64286	6.98522	4.35821	3.25554	2.40243	4.26333	6.26674	2.90974	3.40487	4.6514	2.2262	2.588	4.015	5.4947	7.98011	5.4257259414809704	3.22929	3.99038	5.6002	3.72814	#NULL!	1.72504	4.58287	1.05492	3.79903	5.51437	10.3275	5.79175	4.08612	2.76954	4.64752	1.47619	2.15874	2.64281	2.8791659257184414	4.03024
11001	3.62321	4.11427	4.74006	3.1921	4.01096	2.71995	0.982264	3.81261	3.19955	4.12295	4.44662	8.45281	3.66785	2.04635	6.92541	4.11392	3.21165	1.78039	4.66477	5.79954	2.92435	3.08261	3.80857	2.1536	2.78449	4.03529	3.79947	8.33219	5.0399932208609721	6.94485	4.04213	4.91648	3.67731	1.73442	1.36306	3.75139	1.33404	4.57349	5.87325	9.7453	5.14867	4.75518	3.08663	4.49727	0.970466	1.3096	3.56651	3.5480470773411423	4.19251
11027	3.67804	4.32546	4.95743	3.73696	4.01521	2.84694	1.26714	3.1759	3.18889	3.96913	4.59078	8.21725	3.69358	3.18374	6.99866	4.21962	3.27537	2.11581	4.74674	6.18826	3.0525	3.48946	4.19481	2.63431	2.48646	2.9588	3.93393	8.87712	7.5006614657219215	4.20991	3.66368	5.17387	4.33398	1.7754	1.70919	4.59503	1.33864	3.80365	6.18227	10.4455	5.09063	3.17923	0.746011	5.54454	4.12655	1.68332	3.45629	2.5137110724146425	4.49126
11089	4.38895	3.07585	5.19803	3.31818	4.26457	3.41213	1.34943	3.55944	2.71649	3.99104	4.90329	8.30894	4.2812	9.73834	7.14403	4.15794	2.78101	1.69327	4.54694	5.65652	2.6539	2.71798	3.59009	2.29302	2.84226	3.46894	3.97226	7.6289	5.5660642296863712	4.41278	3.87267	5.74513	3.75616	2.40352	3.95376	4.59509	0.933867	4.04494	5.70512	10.1852	6.18533	4.32289	2.568	4.80082	1.62705	2.00644	3.71356	2.4462678909536426	4.20347
11113	4.20466	4.25352	5.05122	3.364	4.58493	2.59256	1.37078	4.40614	2.77487	4.20525	5.43481	8.03076	3.67521	3.04461	6.34761	4.69861	3.25086	2.13562	3.52254	6.47871	3.30255	3.70258	4.0969	2.83601	3.08548	4.56759	4.83638	8.04481	4.7301673206552701	4.43648	4.2184	5.54048	4.44767	1.99494	1.90982	5.36089	1.53824	3.77958	6.20929	10.2071	6.25714	4.82262	2.85957	4.84024	1.69381	1.65091	4.3052	3.2244276575707418	4.30278
11133	3.9783	4.34439	6.3978	3.42866	3.95087	2.43213	1.18543	3.22215	3.29607	4.48742	4.54592	8.40691	3.68385	2.37842	7.96096	4.52772	3.31664	#NULL!	4.44461	5.71633	2.77672	3.20373	3.41502	3.04445	3.5669	3.20612	4.09797	8.67586	4.3928092143025692	4.69743	4.21919	5.82669	3.56945	1.69905	1.65577	4.78562	1.40839	4.48691	5.9204	11.0798	5.75125	6.78208	1.56463	5.30571	1.25894	2.57899	2.92531	5.8386682619534387	4.53657
11148	3.86708	4.82988	6.58456	3.14918	4.2614	2.90576	0.991775	3.03137	2.94859	4.49178	3.9764	9.13336	3.7361	2.64795	7.59926	3.91509	3.74104	0.949124	4.91405	5.97882	2.92958	3.12582	4.04008	2.85408	3.35764	4.38992	5.51306	8.51825	7.1957132552690597	5.64286	4.3398	5.2436	4.18074	2.94501	1.43887	4.8156	#NULL!	3.5744	5.77713	10.2609	5.34304	4.50792	2.79302	5.08538	3.89956	#NULL!	2.68551	3.0060140518078406	4.63627
11167	4.00252	3.74769	5.76293	3.38395	4.06118	2.75848	1.56316	3.5061	3.04788	4.47909	4.80015	8.4814	4.02604	2.63579	7.19145	4.40621	3.32817	2.37848	4.99801	5.88179	2.9261	3.33089	4.432	2.8196	3.20746	3.78348	3.23702	8.16857	4.6108342764192711	6.26354	4.81427	5.19277	4.23306	2.24314	2.15389	4.68299	1.5839	3.86795	5.61948	10.6566	5.78937	5.75051	4.2918	5.07439	1.23441	1.08686	3.07507	4.753558034142741	4.72258
11179	4.40397	5.01145	6.12429	4.24585	5.05184	3.15308	1.69799	3.91003	3.8666	4.55855	5.44587	8.63005	4.70832	3.71716	8.01711	5.17175	3.67332	1.81779	4.50603	6.41387	3.51192	3.52521	4.84476	2.46038	3.02837	3.85222	4.71821	8.8007	5.2484805453340693	4.29992	3.99534	5.96186	5.16663	2.44261	2.38555	4.15272	1.72993	4.37834	5.91915	10.4702	6.18959	3.83544	5.0252	5.70069	1.78844	1.7572	3.83696	2.51678199180204	4.99285
11183	4.69055	5.99169	5.59213	4.18981	4.84681	3.25363	1.60335	3.86087	3.62623	4.60382	5.26622	9.54502	4.38215	3.2572	7.60008	4.58049	3.76244	2.8264	5.14851	6.64234	3.68699	3.77834	4.93379	3.24389	3.32983	5.09865	5.75179	8.71362	7.6027142049257188	5.65542	3.65966	6.41451	4.72462	2.29557	2.27335	6.77632	1.81137	3.91422	6.83471	11.3338	6.59979	3.66973	3.72141	5.84545	3.87024	2.31063	4.54415	4.6597173887683407	4.58866
[truncated: 785 more rows]
[truncated: 43 more columns]
